# Supplementary material for: Ammonium hydrogen (RS)-[(5-methyl-2-oxo-1,3-oxazolidin-3-yl)meth­yl]phospho­nate
Source: Acta Crystallogr Sect E Struct Rep Online. 2009 Dec 4;66(Pt 1):o6. doi: 10.1107/S1600536809050338 (PMC2980211; doi:10.1107/S1600536809050338)
Supplement: Supplementary file 1 [file e-66-000o6-sup1.cif]

##############################################################################
###                                                                        ###
###        Electronic paper (Acta Crystallographica Section E)             ###
###                                                                        ###
##############################################################################
#                                                                            #
# This CIF contains the data in a paper accepted for publication in Acta     #
# Crystallographica Section E. It conforms to the requirements of Notes      #
# for Authors for Section E, and has been peer reviewed under the auspices   #
# of the IUCr Commission on Journals.                                        #
#                                                                            #
# Full details of the Crystallographic Information File format               #
# are given in the paper "The Crystallographic Information File (CIF):       #
# a New Standard Archive File for Crystallography" by S. R. Hall, F. H.      #
# Allen and I. D. Brown [Acta Cryst. (1991), A47, 655-685].                  #
#                                                                            #
# The current version of the core CIF dictionary is obtainable from          #
# ftp://ftp.iucr.org/pub/cif_core.dic. The current version number is 2.4.    #
#                                                                            #
# Software is freely available for graphical display of the structure(s) in  #
# this CIF.  For information consult the CIF home page http://www.iucr.org/  #
# cif/home.html                                                              #
#                                                                            #
# This file may be used for bona fide research purposes within the           #
# scientific community so long as proper attribution is given to the journal # 
# article from which it was obtained.                                        #
#                                                                            #
##############################################################################
                                             
data_I
_audit_creation_method     SHELXL-97
_chemical_name_systematic
;
Ammonium hydrogen
(<i>R</i><i>S</i>)-[(5-methyl-2-oxo-1,3-oxazolidin-3-yl)methyl]phosphonate
;
_chemical_name_common
;
;
_chemical_formula_moiety     'H4 N +, C5 H9 N O5 P -'
_chemical_formula_sum     'C5 H13 N2 O5 P'
_chemical_formula_iupac     'N H4 +, C5 H9 N O5 P -'
_chemical_formula_weight     212.14
_chemical_melting_point     "not measured"
_symmetry_cell_setting     triclinic
_symmetry_space_group_name_H-M     "P -1"
_symmetry_space_group_name_hall     "-P 1"
loop_
    _symmetry_equiv_pos_as_xyz
    'x, y, z'
    '-x, -y, -z'
_cell_length_a     6.471(3)
_cell_length_b     8.801(3)
_cell_length_c     9.427(4)
_cell_angle_alpha     70.76(2)
_cell_angle_beta     70.658(18)
_cell_angle_gamma     89.363(16)
_cell_volume     475.4(3)
_cell_formula_units_Z     2
_cell_measurement_reflns_used     22
_cell_measurement_theta_min     18.22
_cell_measurement_theta_max     19.90
_cell_measurement_temperature     290(2)
_exptl_crystal_description     prismatic
_exptl_crystal_colour     "pale yellow"
_exptl_crystal_size_max     0.30
_exptl_crystal_size_mid     0.28
_exptl_crystal_size_min     0.21
_exptl_crystal_density_diffrn     1.482
_exptl_crystal_density_meas     ?
_exptl_crystal_density_method     'not measured'
_exptl_crystal_F_000     224
_exptl_absorpt_coefficient_mu     0.285
_exptl_absorpt_correction_type     none
_exptl_special_details
;
;
_diffrn_ambient_temperature     290(2)
_diffrn_radiation_type     MoK\a
_diffrn_radiation_wavelength     0.71073
_diffrn_radiation_source     'fine-focus sealed tube'
_diffrn_radiation_monochromator     graphite
_diffrn_measurement_device_type     'Enraf--Nonius CAD-4'
_diffrn_measurement_device     '\k-geometry diffractometer'
_diffrn_measurement_method     '\w/2\q scans'
_diffrn_reflns_number     3673
_diffrn_reflns_av_R_equivalents     0.0267
_diffrn_reflns_av_sigmaI/netI     0.0328
_diffrn_reflns_theta_min     2.44
_diffrn_reflns_theta_max     25.96
_diffrn_reflns_theta_full     25.96
_diffrn_measured_fraction_theta_max     1.000
_diffrn_measured_fraction_theta_full     1.000
_diffrn_reflns_limit_h_min     -7
_diffrn_reflns_limit_h_max     7
_diffrn_reflns_limit_k_min     -10
_diffrn_reflns_limit_k_max     10
_diffrn_reflns_limit_l_min     -11
_diffrn_reflns_limit_l_max     11
_diffrn_standards_number     3
_diffrn_standards_interval_time     120
_diffrn_standards_decay_%     -1
loop_
    _diffrn_standard_refln_index_h
    _diffrn_standard_refln_index_k
    _diffrn_standard_refln_index_l
    0 -2 -4
    0 2 -2
    2 3 -2
_refine_special_details
;
Refinement of <i>F</i>^2^ against ALL reflections. The weighted <i>R</i>-factor
<i>wR</i> and goodness of fit <i>S</i> are based on <i>F</i>^2^, conventional
<i>R</i>-factors <i>R</i> are based on <i>F</i>, with <i>F</i> set to zero for
negative <i>F</i>^2^. The threshold expression of <i>F</i>^2^ >
\s(<i>F</i>^2^) is used only for calculating <i>R</i>-factors(gt) <i>etc</i>.
and is not relevant to the choice of reflections for refinement.
<i>R</i>-factors based on <i>F</i>^2^ are statistically about twice as large
as those based on <i>F</i>, and <i>R</i>- factors based on ALL data will be
even larger.
;
_reflns_number_total     1855
_reflns_number_gt     1606
_reflns_threshold_expression     I>2\s(I)
_refine_ls_structure_factor_coef     Fsqd
_refine_ls_matrix_type     full
_refine_ls_R_factor_all     0.0436
_refine_ls_R_factor_gt     0.0347
_refine_ls_wR_factor_gt     0.0925
_refine_ls_wR_factor_ref     0.0969
_refine_ls_goodness_of_fit_ref     1.046
_refine_ls_restrained_S_all     1.046
_refine_ls_number_reflns     1855
_refine_ls_number_parameters     159
_refine_ls_number_restraints     0
_refine_ls_hydrogen_treatment     constr
_refine_ls_weighting_scheme     calc
_refine_ls_weighting_details
         'calc w=1/[\s^2^(Fo^2^)+(0.0517P)^2^+0.1432P] where P=(Fo^2^+2Fc^2^)/3'
_atom_sites_solution_hydrogens     geom
_atom_sites_solution_primary     direct
_atom_sites_solution_secondary     difmap
_refine_ls_shift/su_max     0.001
_refine_ls_shift/su_mean     0.001
_refine_diff_density_max     0.244
_refine_diff_density_min     -0.330
_refine_ls_extinction_method     none
loop_
    _atom_type_symbol
    _atom_type_description
    _atom_type_scat_dispersion_real
    _atom_type_scat_dispersion_imag
    _atom_type_scat_source
    'C' 'C' 0.0033 0.0016
                         'International Tables Vol C Tables 4.2.6.8 and 6.1.1.4'
    'H' 'H' 0.0000 0.0000
                         'International Tables Vol C Tables 4.2.6.8 and 6.1.1.4'
    'O' 'O' 0.0106 0.0060
                         'International Tables Vol C Tables 4.2.6.8 and 6.1.1.4'
    'P' 'P' 0.1023 0.0942
                         'International Tables Vol C Tables 4.2.6.8 and 6.1.1.4'
    'N' 'N' 0.0061 0.0033
                         'International Tables Vol C Tables 4.2.6.8 and 6.1.1.4'
_computing_data_collection     'CAD-4 EXPRESS (Enraf--Nonius, 1994)'
_computing_cell_refinement     'CAD-4 EXPRESS (Enraf--Nonius, 1994)'
_computing_data_reduction     'XCAD4 (Harms & Wocadlo, 1995)'
_computing_structure_solution     'SHELXS97 (Sheldrick, 2008)'
_computing_structure_refinement     'SHELXL97 (Sheldrick, 2008)'
_computing_molecular_graphics
 'ORTEP-3 for Windows (Farrugia, 1997) and Mercury (Macrae <i>et al.</i>, 2006)'
_computing_publication_material     "WinGX (Farrugia, 1999)"
loop_
    _atom_site_type_symbol
    _atom_site_label
    _atom_site_fract_x
    _atom_site_fract_y
    _atom_site_fract_z
    _atom_site_U_iso_or_equiv
    _atom_site_adp_type
    _atom_site_calc_flag
    _atom_site_refinement_flags
    _atom_site_occupancy
    _atom_site_disorder_assembly
    _atom_site_disorder_group
    P P1 0.41857(7) 0.24449(5) 0.45738(5) 0.02797(16) Uani d . 1 . .
    O O3 0.5389(2) 0.15751(15) 0.56719(15) 0.0337(3) Uani d . 1 . .
    O O1 0.2459(2) 0.34533(16) 0.51681(16) 0.0398(3) Uani d . 1 . .
    O O4 0.6905(3) 0.3598(2) -0.03575(18) 0.0551(4) Uani d . 1 . .
    O O2 0.3153(2) 0.12049(16) 0.40620(19) 0.0451(4) Uani d . 1 . .
    H H1A 0.3957 0.0129 0.4192 0.054 Uiso d R 1 . .
    N N1 0.7900(3) 0.3121(2) 0.18552(19) 0.0384(4) Uani d . 1 . .
    C C4 0.8154(3) 0.3152(3) 0.0385(2) 0.0409(5) Uani d . 1 A .
    C C1 0.6134(3) 0.3843(2) 0.2730(2) 0.0344(4) Uani d . 1 A .
    H H1B 0.5331 0.4384 0.2035 0.041 Uiso calc R 1 . .
    H H1C 0.6778 0.4664 0.2985 0.041 Uiso calc R 1 . .
    N N2 0.2060(2) 0.66240(18) 0.34358(18) 0.0328(4) Uani d . 1 . .
    H HN2 0.0704 0.6790 0.3837 0.045(6) Uiso d R 1 . .
    H HN1 0.2222 0.5670 0.3972 0.052(7) Uiso d R 1 . .
    H HN3 0.3009 0.7318 0.3485 0.056(7) Uiso d R 1 . .
    H HN4 0.2541 0.6712 0.2322 0.054(7) Uiso d R 1 . .
    C C2 0.9747(8) 0.2620(6) 0.2347(6) 0.0391(10) Uani d P 0.832(9) A 1
    H H2A 0.9323 0.1667 0.3309 0.047 Uiso calc PR 0.832(9) A 1
    H H2B 1.0433 0.3480 0.2527 0.047 Uiso calc PR 0.832(9) A 1
    O O5 1.0145(8) 0.2687(6) -0.0269(6) 0.0502(9) Uani d P 0.832(9) A 1
    C C5 1.1711(12) 0.0514(6) 0.1183(8) 0.094(2) Uani d P 0.832(9) A 1
    H H5A 1.2641 0.0400 0.0200 0.141 Uiso calc PR 0.832(9) A 1
    H H5B 1.0342 -0.0159 0.1578 0.141 Uiso calc PR 0.832(9) A 1
    H H5C 1.2432 0.0191 0.1961 0.141 Uiso calc PR 0.832(9) A 1
    C C3 1.1272(5) 0.2245(4) 0.0887(3) 0.0421(10) Uani d P 0.832(9) A 1
    H H3 1.2677 0.2932 0.0443 0.050 Uiso calc PR 0.832(9) A 1
    C C22 0.988(5) 0.221(3) 0.217(3) 0.039(5) Uani d P 0.168(9) A 2
    H H22A 1.1119 0.2984 0.1918 0.047 Uiso calc PR 0.168(9) A 2
    H H22B 0.9459 0.1536 0.3292 0.047 Uiso calc PR 0.168(9) A 2
    O O25 0.957(3) 0.209(3) -0.005(3) 0.043(4) Uani d P 0.168(9) A 2
    C C25 1.273(4) 0.128(3) 0.054(3) 0.070(7) Uani d P 0.168(9) A 2
    H H25A 1.3078 0.0833 -0.0305 0.105 Uiso calc PR 0.168(9) A 2
    H H25B 1.3286 0.0648 0.1352 0.105 Uiso calc PR 0.168(9) A 2
    H H25C 1.3404 0.2376 0.0112 0.105 Uiso calc PR 0.168(9) A 2
    C C23 1.047(3) 0.125(2) 0.1196(16) 0.041(5) Uani d P 0.168(9) A 2
    H H23 0.9758 0.0133 0.1781 0.049 Uiso calc PR 0.168(9) A 2
loop_
    _atom_site_aniso_label
    _atom_site_aniso_U_11
    _atom_site_aniso_U_22
    _atom_site_aniso_U_33
    _atom_site_aniso_U_12
    _atom_site_aniso_U_13
    _atom_site_aniso_U_23
    P1 0.0290(3) 0.0249(2) 0.0322(3) 0.00831(17) -0.01321(19) -0.01013(19)
    O3 0.0414(7) 0.0289(6) 0.0372(7) 0.0081(5) -0.0215(6) -0.0115(6)
    O1 0.0367(7) 0.0324(7) 0.0418(8) 0.0125(6) -0.0063(6) -0.0097(6)
    O4 0.0615(10) 0.0769(11) 0.0407(8) 0.0307(9) -0.0294(8) -0.0266(8)
    O2 0.0516(8) 0.0327(7) 0.0715(10) 0.0147(6) -0.0440(8) -0.0214(7)
    N1 0.0343(8) 0.0544(10) 0.0328(8) 0.0181(8) -0.0147(7) -0.0202(8)
    C4 0.0418(11) 0.0482(12) 0.0313(10) 0.0140(9) -0.0122(9) -0.0129(9)
    C1 0.0363(10) 0.0335(9) 0.0314(9) 0.0108(8) -0.0100(8) -0.0107(8)
    N2 0.0338(9) 0.0310(8) 0.0338(8) 0.0066(6) -0.0128(7) -0.0108(7)
    C2 0.0315(15) 0.054(3) 0.0355(17) 0.0178(18) -0.0107(12) -0.0209(18)
    O5 0.046(2) 0.065(2) 0.0321(13) 0.0220(15) -0.0070(15) -0.0147(17)
    C5 0.158(7) 0.063(3) 0.130(5) 0.064(3) -0.111(5) -0.059(3)
    C3 0.0309(14) 0.045(2) 0.0543(17) 0.0107(13) -0.0152(12) -0.0220(14)
    C22 0.059(9) 0.041(11) 0.044(8) 0.037(8) -0.042(7) -0.037(8)
    O25 0.034(9) 0.067(12) 0.035(8) 0.023(7) -0.013(7) -0.025(9)
    C25 0.066(14) 0.087(18) 0.104(19) 0.049(11) -0.050(13) -0.073(16)
    C23 0.045(8) 0.037(9) 0.043(7) 0.009(7) -0.015(6) -0.016(6)
_geom_special_details
;
All e.s.d.'s (except the e.s.d. in the dihedral angle between two l.s. planes)
are estimated using the full covariance matrix. The cell e.s.d.'s are taken
into account individually in the estimation of e.s.d.'s in distances, angles
and torsion angles; correlations between e.s.d.'s in cell parameters are only
used when they are defined by crystal symmetry. An approximate (isotropic)
treatment of cell e.s.d.'s is used for estimating e.s.d.'s involving l.s.
planes.
;
loop_
    _geom_bond_atom_site_label_1
    _geom_bond_atom_site_label_2
    _geom_bond_site_symmetry_2
    _geom_bond_distance
    _geom_bond_publ_flag
    P1 O1 . 1.4969(14) ?
    P1 O3 . 1.5041(13) ?
    P1 O2 . 1.5645(14) ?
    P1 C1 . 1.816(2) ?
    O4 C4 . 1.218(2) ?
    O2 H1A . 1.0666 ?
    N1 C4 . 1.332(3) ?
    N1 C2 . 1.435(6) ?
    N1 C1 . 1.447(2) ?
    N1 C22 . 1.56(2) ?
    C4 O5 . 1.355(5) ?
    C4 O25 . 1.36(2) ?
    C1 H1B . 0.9700 ?
    C1 H1C . 0.9700 ?
    N2 HN2 . 0.8645 ?
    N2 HN1 . 0.8517 ?
    N2 HN3 . 0.8934 ?
    N2 HN4 . 0.9676 ?
    C2 C3 . 1.539(5) ?
    C2 H2A . 0.9700 ?
    C2 H2B . 0.9700 ?
    O5 C3 . 1.454(6) ?
    C5 C3 . 1.497(6) ?
    C5 H5A . 0.9600 ?
    C5 H5B . 0.9600 ?
    C5 H5C . 0.9600 ?
    C3 H3 . 0.9800 ?
    C22 C23 . 1.41(2) ?
    C22 H22A . 0.9700 ?
    C22 H22B . 0.9700 ?
    O25 C23 . 1.46(3) ?
    C25 C23 . 1.39(3) ?
    C25 H25A . 0.9600 ?
    C25 H25B . 0.9600 ?
    C25 H25C . 0.9600 ?
    C23 H23 . 0.9800 ?
loop_
    _geom_angle_atom_site_label_1
    _geom_angle_atom_site_label_2
    _geom_angle_atom_site_label_3
    _geom_angle_site_symmetry_1
    _geom_angle_site_symmetry_3
    _geom_angle
    _geom_angle_publ_flag
    O1 P1 O3 . . 117.20(8) ?
    O1 P1 O2 . . 109.29(9) ?
    O3 P1 O2 . . 109.68(8) ?
    O1 P1 C1 . . 104.86(8) ?
    O3 P1 C1 . . 109.63(9) ?
    O2 P1 C1 . . 105.49(10) ?
    P1 O2 H1A . . 112.0 ?
    C4 N1 C2 . . 114.0(2) ?
    C4 N1 C1 . . 122.16(16) ?
    C2 N1 C1 . . 122.7(2) ?
    C4 N1 C22 . . 101.9(8) ?
    C1 N1 C22 . . 135.9(8) ?
    O4 C4 N1 . . 127.90(19) ?
    O4 C4 O5 . . 122.2(3) ?
    N1 C4 O5 . . 109.8(3) ?
    O4 C4 O25 . . 116.8(9) ?
    N1 C4 O25 . . 111.6(10) ?
    N1 C1 P1 . . 115.39(13) ?
    N1 C1 H1B . . 108.4 ?
    P1 C1 H1B . . 108.4 ?
    N1 C1 H1C . . 108.4 ?
    P1 C1 H1C . . 108.4 ?
    H1B C1 H1C . . 107.5 ?
    HN2 N2 HN1 . . 108.1 ?
    HN2 N2 HN3 . . 112.5 ?
    HN1 N2 HN3 . . 108.1 ?
    HN2 N2 HN4 . . 115.2 ?
    HN1 N2 HN4 . . 107.4 ?
    HN3 N2 HN4 . . 105.2 ?
    N1 C2 C3 . . 101.4(3) ?
    N1 C2 H2A . . 111.6 ?
    C3 C2 H2A . . 111.5 ?
    N1 C2 H2B . . 111.5 ?
    C3 C2 H2B . . 111.4 ?
    H2A C2 H2B . . 109.3 ?
    C4 O5 C3 . . 109.8(4) ?
    C3 C5 H5A . . 109.5 ?
    C3 C5 H5B . . 109.5 ?
    H5A C5 H5B . . 109.5 ?
    C3 C5 H5C . . 109.4 ?
    H5A C5 H5C . . 109.5 ?
    H5B C5 H5C . . 109.5 ?
    O5 C3 C5 . . 108.1(3) ?
    O5 C3 C2 . . 104.9(3) ?
    C5 C3 C2 . . 115.8(4) ?
    O5 C3 H3 . . 109.2 ?
    C5 C3 H3 . . 109.2 ?
    C2 C3 H3 . . 109.3 ?
    C23 C22 N1 . . 108.1(16) ?
    C23 C22 H22A . . 110.5 ?
    N1 C22 H22A . . 110.4 ?
    C23 C22 H22B . . 109.8 ?
    N1 C22 H22B . . 109.7 ?
    H22A C22 H22B . . 108.3 ?
    C4 O25 C23 . . 112.2(16) ?
    C23 C25 H25A . . 109.5 ?
    C23 C25 H25B . . 109.5 ?
    H25A C25 H25B . . 109.5 ?
    C23 C25 H25C . . 109.4 ?
    H25A C25 H25C . . 109.5 ?
    H25B C25 H25C . . 109.5 ?
    C25 C23 C22 . . 112(2) ?
    C25 C23 O25 . . 110.4(17) ?
    C22 C23 O25 . . 100.2(16) ?
    C25 C23 H23 . . 111.1 ?
    C22 C23 H23 . . 111.5 ?
    O25 C23 H23 . . 111.2 ?
loop_
    _geom_torsion_atom_site_label_1
    _geom_torsion_atom_site_label_2
    _geom_torsion_atom_site_label_3
    _geom_torsion_atom_site_label_4
    _geom_torsion_site_symmetry_1
    _geom_torsion_site_symmetry_2
    _geom_torsion_site_symmetry_3
    _geom_torsion_site_symmetry_4
    _geom_torsion
    _geom_torsion_publ_flag
    C2 N1 C4 O4 . . . . -176.3(3) ?
    C1 N1 C4 O4 . . . . -8.3(4) ?
    C22 N1 C4 O4 . . . . 172.4(11) ?
    C2 N1 C4 O5 . . . . 0.1(3) ?
    C1 N1 C4 O5 . . . . 168.1(3) ?
    C22 N1 C4 O5 . . . . -11.2(11) ?
    C2 N1 C4 O25 . . . . 26.4(9) ?
    C1 N1 C4 O25 . . . . -165.6(9) ?
    C22 N1 C4 O25 . . . . 15.1(13) ?
    C4 N1 C1 P1 . . . . 117.3(2) ?
    C2 N1 C1 P1 . . . . -75.7(3) ?
    C22 N1 C1 P1 . . . . -63.7(15) ?
    O1 P1 C1 N1 . . . . -175.71(13) ?
    O3 P1 C1 N1 . . . . 57.66(16) ?
    O2 P1 C1 N1 . . . . -60.36(15) ?
    C4 N1 C2 C3 . . . . -2.4(4) ?
    C1 N1 C2 C3 . . . . -170.3(2) ?
    C22 N1 C2 C3 . . . . 41(4) ?
    O4 C4 O5 C3 . . . . 179.2(2) ?
    N1 C4 O5 C3 . . . . 2.6(4) ?
    O25 C4 O5 C3 . . . . -96(3) ?
    C4 O5 C3 C5 . . . . 120.3(5) ?
    C4 O5 C3 C2 . . . . -3.9(4) ?
    N1 C2 C3 O5 . . . . 3.7(4) ?
    N1 C2 C3 C5 . . . . -115.5(5) ?
    C4 N1 C22 C23 . . . . -25(2) ?
    C2 N1 C22 C23 . . . . -165(6) ?
    C1 N1 C22 C23 . . . . 156.3(11) ?
    O4 C4 O25 C23 . . . . -161.7(9) ?
    N1 C4 O25 C23 . . . . -1.7(15) ?
    O5 C4 O25 C23 . . . . 89(3) ?
    N1 C22 C23 C25 . . . . 140(2) ?
    N1 C22 C23 O25 . . . . 22(2) ?
    C4 O25 C23 C25 . . . . -132(2) ?
    C4 O25 C23 C22 . . . . -14(2) ?
loop_
    _geom_hbond_atom_site_label_D
    _geom_hbond_atom_site_label_H
    _geom_hbond_atom_site_label_A
    _geom_hbond_site_symmetry_A
    _geom_hbond_distance_DH
    _geom_hbond_distance_HA
    _geom_hbond_distance_DA
    _geom_hbond_angle_DHA
    N2 HN1 O1 . 0.85 1.94 2.789(2) 176.8
    O2 H1A O3 2_656 1.07 1.53 2.5770(19) 165.8
    N2 HN2 O1 2_566 0.86 1.93 2.772(2) 164.5
    N2 HN3 O3 2_666 0.89 1.93 2.793(2) 161.2
    N2 HN4 O4 2_665 0.97 1.88 2.827(2) 166.5
data_global
_journal_date_recd_electronic     2009-11-16
_journal_date_accepted     2009-11-23
_journal_name_full     'Acta Crystallographica, Section E'
_journal_year     2010
_journal_volume     66
_journal_issue      1
_journal_page_first     o6
_journal_page_last     o6
_journal_paper_category     QO
_journal_coeditor_code     IS2491
_publ_contact_author_name     " Boris Shivachev"
_publ_contact_author_address
;
Central Laboratory of Mineralogy and Crystallography
Bulgarian Academy of Sciences
Acad G. Bonchev Str. build. 107
1113 Sofia
Bulgaria
;
_publ_contact_author_email     "blshivachev@gmail.com"
_publ_contact_author_fax     '+ 3592 9797056'
_publ_contact_author_phone     '+ 3592 9797055'
_publ_section_title
;
Ammonium hydrogen
(<i>RS</i>)-[(5-methyl-2-oxo-1,3-oxazolidin-3-yl)methyl]phosphonate
;
loop_
    _publ_author_name
    _publ_author_address
    "Petar Todorov"
;
University of Chemical Technology and Metallurgy
Department of Organic Chemistry
8 Kl. Ohridski Boulevard
1756 Sofia
Bulgaria
;
    "Emilia Naydenova"
;
University of Chemical Technology and Metallurgy
Department of Organic Chemistry
8 Kl. Ohridski Boulevard
1756 Sofia
Bulgaria
;
    "Rositsa P. Nikolova"
;
Central Laboratory of Mineralogy and Crystallography
Bulgarian Academy of Sciences
Acad G. Bonchev Str. build. 107
1113 Sofia
Bulgaria
;
    "Boris L. Shivachev"
;
Central Laboratory of Mineralogy and Crystallography
Bulgarian Academy of Sciences
Acad G. Bonchev Str. build. 107
1113 Sofia
Bulgaria
;
