# Supplementary material for: Ammonium hydrogen (RS)-[(5-methyl-2-oxo-1,3-oxazolidin-3-yl)meth­yl]phospho­nate
Source: Acta Crystallogr Sect E Struct Rep Online. 2009 Dec 4;66(Pt 1):o6. doi: 10.1107/S1600536809050338 (PMC2980211; doi:10.1107/S1600536809050338)
Supplement: Supplementary file 2 [file e-66-000o6-Isup2.hkl]

#
# h,k,l, Fc-squared, Fo-squared, sigma(Fo-squared) and status flag
#
data_I
_shelx_title ' a113 in P -1'
_shelx_refln_list_code          4
_shelx_F_calc_maximum       73.97
_exptl_crystal_F_000       224.00
_reflns_d_resolution_high  0.8117
 
loop_
 _symmetry_equiv_pos_as_xyz
 'x, y, z'
 '-x, -y, -z'
 
_cell_length_a     6.4708
_cell_length_b     8.8013
_cell_length_c     9.4275
_cell_angle_alpha  70.760
_cell_angle_beta   70.658
_cell_angle_gamma  89.363
 
_shelx_F_squared_multiplier     1.000
 
loop_
 _refln_index_h
 _refln_index_k
 _refln_index_l
 _refln_F_squared_calc
 _refln_F_squared_meas
 _refln_F_squared_sigma
 _refln_observed_status
   1   0   0       59.29       64.02      0.97 o
   2   0   0      179.34      190.54      2.32 o
   3   0   0       21.52       21.09      1.19 o
   4   0   0       77.66       84.81      2.34 o
   5   0   0      228.43      233.09      4.36 o
   6   0   0       22.94       22.02      2.87 o
   7   0   0       21.14       21.97      2.39 o
  -7   1   0       27.43       29.27      1.92 o
  -6   1   0       25.88       26.19      4.07 o
  -5   1   0        7.35        9.41      0.87 o
  -4   1   0        9.38        8.45      0.65 o
  -3   1   0      194.35      189.61      2.91 o
  -2   1   0        3.13        5.18      0.41 o
  -1   1   0       89.09       73.29      1.13 o
   0   1   0      125.61      121.15      1.11 o
   1   1   0       14.27        9.98      0.55 o
   2   1   0     1011.63     1000.78      5.51 o
   3   1   0      161.87      153.28      4.41 o
   4   1   0        7.81       10.82      0.72 o
   5   1   0       75.35       74.60      2.64 o
   6   1   0       48.75       50.65      3.49 o
   7   1   0       67.32       74.05      5.99 o
  -7   2   0       16.42       15.41      1.36 o
  -6   2   0       89.21       91.80      3.13 o
  -5   2   0      604.89      603.22      6.97 o
  -4   2   0        5.04       11.00      1.74 o
  -3   2   0       53.39       46.61      1.55 o
  -2   2   0      405.61      429.06      3.76 o
  -1   2   0     1717.37     1504.44     22.12 o
   0   2   0     5471.68     4964.79     53.88 o
   1   2   0     2110.78     2068.40      7.22 o
   2   2   0       63.03       59.82      1.54 o
   3   2   0       44.97       43.30      2.28 o
   4   2   0       18.02       21.25      1.37 o
   5   2   0       24.33       21.08      1.44 o
   6   2   0        1.46        0.37      1.44 o
   7   2   0       33.98       33.60      2.23 o
  -7   3   0        1.85        1.22      0.88 o
  -6   3   0        6.77        7.88      1.00 o
  -5   3   0       54.84       53.61      2.23 o
  -4   3   0      413.49      430.73     13.20 o
  -3   3   0      717.60      529.03    179.36 o
  -2   3   0      181.14      202.62      2.88 o
  -1   3   0      268.55      334.90     11.99 o
   0   3   0     1028.00     1019.87     14.22 o
   1   3   0      388.88      371.44      4.95 o
   2   3   0     1887.95     1871.65      9.21 o
   3   3   0      306.03      279.40      5.83 o
   4   3   0       36.45       34.22      3.73 o
   5   3   0      104.97       96.94      4.39 o
   6   3   0        5.28        4.57      1.17 o
  -7   4   0       46.37       40.89      2.50 o
  -6   4   0       75.90       76.52      3.04 o
  -5   4   0      290.89      275.62      5.01 o
  -4   4   0        0.60        0.97      0.69 o
  -3   4   0        8.64        7.95      0.65 o
  -2   4   0      452.91      386.88     26.36 o
  -1   4   0       16.00       31.06      1.25 o
   0   4   0       19.69       26.03      3.02 o
   1   4   0      195.33      225.10      3.27 o
   2   4   0      834.57      824.39      6.78 o
   3   4   0       12.05       10.13      0.91 o
   4   4   0       86.73       89.34      3.85 o
   5   4   0       17.51       16.20      1.67 o
   6   4   0        2.22        2.29      1.32 o
  -6   5   0       25.31       25.31      4.29 o
  -5   5   0        0.01        1.96      0.55 o
  -4   5   0      707.72      637.69     20.06 o
  -3   5   0      336.75      304.89     15.24 o
  -2   5   0       10.01       11.48      0.78 o
  -1   5   0       40.15       43.88      1.63 o
   0   5   0       52.33       54.73      1.83 o
   1   5   0      416.40      395.36      4.85 o
   2   5   0      281.94      274.21      4.38 o
   3   5   0      195.59      191.34      3.92 o
   4   5   0       63.61       61.53      5.31 o
   5   5   0        9.88        5.55      1.04 o
   6   5   0        2.76        3.17      1.00 o
  -6   6   0       18.91       20.52      2.20 o
  -5   6   0       13.18       13.34      1.19 o
  -4   6   0        3.88        3.25      0.82 o
  -3   6   0       79.86       72.68      2.57 o
  -2   6   0       56.72       52.39      2.11 o
  -1   6   0       29.26       30.34      1.59 o
   0   6   0        0.44       -0.57      0.84 o
   1   6   0       13.25       15.10      1.10 o
   2   6   0      329.90      309.66      9.93 o
   3   6   0       49.59       50.67      4.91 o
   4   6   0      143.37      133.98      5.31 o
   5   6   0       22.74       20.43      2.08 o
  -6   7   0       21.74       24.05      1.74 o
  -5   7   0       30.97       30.76      4.09 o
  -4   7   0      164.87      163.56      4.21 o
  -3   7   0       32.13       32.16      2.01 o
  -2   7   0      183.84      164.99      8.60 o
  -1   7   0      121.44      111.83      3.13 o
   0   7   0       14.08       13.52      1.03 o
   1   7   0       88.28       83.69      8.27 o
   2   7   0        0.01        0.05      0.75 o
   3   7   0       40.01       41.39      2.41 o
   4   7   0       26.41       25.07      1.77 o
  -5   8   0        1.51        0.95      1.16 o
  -4   8   0        2.04        0.89      1.05 o
  -3   8   0       28.50       28.86      2.27 o
  -2   8   0      138.99      136.63      5.85 o
  -1   8   0      157.94      156.53      3.93 o
   0   8   0      125.06      122.09      3.52 o
   1   8   0       31.21       31.57      2.11 o
   2   8   0        3.53        2.23      1.03 o
   3   8   0       58.23       53.58      2.69 o
   4   8   0       17.93       15.81      1.69 o
  -4   9   0       34.49       31.69      2.20 o
  -3   9   0       10.85        9.18      1.13 o
  -2   9   0      101.90      106.03      3.71 o
  -1   9   0       48.19       49.15      2.48 o
   0   9   0       21.36       20.89      1.49 o
   1   9   0       20.17       16.90      1.41 o
   2   9   0        1.49        0.83      1.87 o
  -2  10   0       63.19       69.64      3.20 o
  -1  10   0       59.14       59.32      3.23 o
   0  10   0       73.81       70.86      3.32 o
  -2  -9   1        4.67        5.34      1.11 o
  -1  -9   1       23.15       21.89      1.65 o
   0  -9   1        3.04        2.63      0.92 o
   1  -9   1       54.27       52.01      2.73 o
   2  -9   1      199.83      194.17      5.04 o
   3  -9   1       31.60       32.09      2.15 o
   4  -9   1        2.78        2.66      2.44 o
  -3  -8   1        0.13        0.36      1.05 o
  -2  -8   1        0.01        0.83      0.82 o
  -1  -8   1       39.67       35.17      3.36 o
   0  -8   1       76.46       72.78      2.87 o
   1  -8   1      135.68      130.51      3.73 o
   2  -8   1       45.51       40.57      2.32 o
   3  -8   1       12.16       14.86      1.75 o
   4  -8   1       14.28       12.88      1.31 o
   5  -8   1        0.02        0.94      0.84 o
  -4  -7   1       44.33       49.21      5.88 o
  -3  -7   1       51.54       49.81      3.16 o
  -2  -7   1        7.08        9.52      1.06 o
  -1  -7   1        0.04        0.51      0.77 o
   0  -7   1       39.87       39.06      2.15 o
   1  -7   1      160.63      154.87      7.93 o
   2  -7   1      146.00      142.94      3.67 o
   3  -7   1       29.02       24.91      1.73 o
   4  -7   1       12.50       12.85      1.18 o
   5  -7   1       58.79       59.07      2.91 o
   6  -7   1       15.80       15.25      1.32 o
  -5  -6   1       43.97       41.75      4.42 o
  -4  -6   1       54.89       57.14      6.45 o
  -3  -6   1        2.80        2.00      0.84 o
  -2  -6   1       14.38       14.60      1.61 o
  -1  -6   1      129.52      126.01      3.28 o
   0  -6   1        2.98        3.33      0.68 o
   1  -6   1       87.47       88.38      2.68 o
   2  -6   1      117.38      108.52      4.60 o
   3  -6   1        1.13        2.26      1.63 o
   4  -6   1      286.71      253.21      7.19 o
   5  -6   1        0.03        0.35      0.78 o
   6  -6   1       52.33       51.14      2.77 o
  -5  -5   1        9.29        7.27      1.46 o
  -4  -5   1       95.10      102.60      3.36 o
  -3  -5   1      143.76      140.88      3.59 o
  -2  -5   1       49.43       52.20      2.78 o
  -1  -5   1       31.37       26.71      1.56 o
   0  -5   1       61.88       68.18      3.52 o
   1  -5   1       51.87       56.42      1.94 o
   2  -5   1       15.57       15.99      1.10 o
   3  -5   1      371.74      340.67     10.16 o
   4  -5   1      371.80      354.56     18.36 o
   5  -5   1      161.45      156.25      4.03 o
   6  -5   1        0.10        1.63      0.82 o
   7  -5   1        7.20       -7.36     25.92 o
  -6  -4   1       12.72       11.20      2.07 o
  -5  -4   1       25.96       30.71      3.25 o
  -4  -4   1       10.07       12.15      1.90 o
  -3  -4   1        0.13       -0.45      0.81 o
  -2  -4   1       65.99       56.50      2.76 o
  -1  -4   1      468.58      440.24      8.74 o
   0  -4   1       53.10       63.62      1.82 o
   1  -4   1       82.19       66.49      1.86 o
   2  -4   1        1.91        2.89      0.51 o
   3  -4   1       55.00       51.67      2.67 o
   4  -4   1      482.49      461.44      5.86 o
   5  -4   1       13.00       12.18      1.59 o
   6  -4   1      133.36      132.78      3.90 o
   7  -4   1        0.92        1.38      1.03 o
  -6  -3   1        5.74        4.10      1.52 o
  -5  -3   1       59.22       59.08      2.65 o
  -4  -3   1      118.56      109.09      3.10 o
  -3  -3   1      108.13      111.53      7.83 o
  -2  -3   1      223.57      227.60      9.59 o
  -1  -3   1      402.35      450.94      4.39 o
   0  -3   1      226.28      248.87      4.44 o
   1  -3   1      178.32      207.89      7.12 o
   2  -3   1      202.94      190.85      3.92 o
   3  -3   1      628.61      606.41      8.55 o
   4  -3   1      704.11      709.59      6.92 o
   5  -3   1        4.97        7.28      0.87 o
   6  -3   1       96.74       91.94      3.14 o
   7  -3   1        8.94        8.77      1.17 o
  -6  -2   1       11.73       12.62      1.22 o
  -5  -2   1        0.15       -0.67      1.13 o
  -4  -2   1       19.79       20.74      1.41 o
  -3  -2   1       10.58       10.46      0.71 o
  -2  -2   1        0.01        0.30      0.43 o
  -1  -2   1     1518.45     1623.14     12.24 o
   0  -2   1      157.79      167.23      2.33 o
   1  -2   1       34.80       37.66      1.08 o
   2  -2   1      287.22      313.89      3.32 o
   3  -2   1       12.20       15.04      1.00 o
   4  -2   1      146.44      154.52      3.18 o
   5  -2   1       37.38       38.56      3.31 o
   6  -2   1      297.99      297.66      5.55 o
   7  -2   1        6.81        8.28      1.12 o
  -7  -1   1        2.78        2.97      1.18 o
  -6  -1   1        4.10        4.36      0.80 o
  -5  -1   1       96.33       90.58      2.95 o
  -4  -1   1       81.30       82.28      2.48 o
  -3  -1   1        9.38        9.97      0.72 o
  -2  -1   1      805.22      822.72      5.56 o
  -1  -1   1     3693.44     3834.81     33.25 o
   0  -1   1      439.30      478.70      2.80 o
   1  -1   1      569.14      586.20     11.19 o
   2  -1   1     1081.89     1084.95     13.67 o
   3  -1   1        8.77        4.83      0.62 o
   4  -1   1       11.68       13.25      0.92 o
   5  -1   1       33.32       36.99      1.92 o
   6  -1   1       38.55       40.86      2.24 o
   7  -1   1       10.95       12.17      2.28 o
  -7   0   1        6.71        9.10      1.15 o
  -6   0   1       34.66       38.81      2.22 o
  -5   0   1       24.08       21.49      1.84 o
  -4   0   1        0.01        0.40      0.69 o
  -3   0   1       48.47       46.65      1.57 o
  -2   0   1       47.00       44.61      1.31 o
  -1   0   1     5068.21     4883.85     47.72 o
   0   0   1      196.36      215.89      5.59 o
   1   0   1     2182.90     2113.22     17.25 o
   2   0   1       23.19       18.32      0.82 o
   3   0   1       45.52       51.62      1.53 o
   4   0   1        6.76        6.70      0.64 o
   5   0   1       31.35       28.72      1.70 o
   6   0   1      371.47      398.57      6.28 o
   7   0   1       15.30       19.13      1.41 o
  -7   1   1        0.32        0.12      1.11 o
  -6   1   1        7.91        9.18      1.01 o
  -5   1   1       47.15       47.91      2.09 o
  -4   1   1      111.75      107.70      2.73 o
  -3   1   1       18.71       15.71      0.90 o
  -2   1   1       31.35       23.17      1.24 o
  -1   1   1       26.29       29.99      0.85 o
   0   1   1     1604.98     1560.77     37.40 o
   1   1   1      723.10      777.61      7.50 o
   2   1   1      789.43      749.78      6.62 o
   3   1   1      355.08      392.13      4.14 o
   4   1   1        2.02        2.78      0.69 o
   5   1   1       11.79       10.71      1.30 o
   6   1   1        0.49        3.17      1.68 o
   7   1   1       25.43       27.16      4.45 o
  -7   2   1       25.09       31.47      1.98 o
  -6   2   1      101.95       95.63      5.88 o
  -5   2   1      190.06      176.14      4.52 o
  -4   2   1       60.89       58.63      2.13 o
  -3   2   1      498.20      538.93      6.73 o
  -2   2   1      771.46      777.82      7.36 o
  -1   2   1      645.22      565.38     17.86 o
   0   2   1       23.13       26.18      0.98 o
   1   2   1     4769.34     4933.44     54.94 o
   2   2   1       24.10       29.03      1.11 o
   3   2   1        0.94        0.15      0.55 o
   4   2   1       16.67       16.31      1.12 o
   5   2   1       16.61       16.60      1.12 o
   6   2   1      132.45      137.09      5.80 o
   7   2   1        1.76        0.48      1.04 o
  -7   3   1        1.51       -0.72      1.12 o
  -6   3   1       30.62       27.40      2.80 o
  -5   3   1       54.56       56.14      2.38 o
  -4   3   1      189.01      180.32      3.62 o
  -3   3   1      107.15       86.44      7.37 o
  -2   3   1       60.29       70.63      2.23 o
  -1   3   1       47.23       69.90      1.57 o
   0   3   1      607.60      627.01      4.26 o
   1   3   1       11.38        9.68      0.66 o
   2   3   1      207.26      208.26      3.08 o
   3   3   1      197.92      199.53      5.91 o
   4   3   1      239.53      230.99      9.23 o
   5   3   1       16.99       16.49      1.55 o
   6   3   1        0.01        0.35      0.72 o
   7   3   1       20.19       20.00      1.52 o
  -7   4   1       68.56       69.79      4.00 o
  -6   4   1       60.06       58.93      2.74 o
  -5   4   1       74.26       70.38      2.66 o
  -4   4   1       23.32       17.97      1.15 o
  -3   4   1      231.97      226.73     10.77 o
  -2   4   1       43.30       37.00      1.45 o
  -1   4   1       20.85       14.24      0.97 o
   0   4   1       38.40       44.25      1.44 o
   1   4   1      882.11      931.13      6.38 o
   2   4   1        2.89        3.88      0.54 o
   3   4   1       67.95       65.18      2.15 o
   4   4   1       82.75       80.80      2.64 o
   5   4   1       18.04       18.82      1.44 o
   6   4   1       14.95       15.30      1.79 o
  -6   5   1        2.32        3.35      2.14 o
  -5   5   1      190.74      192.12      4.47 o
  -4   5   1       67.82       67.04      2.83 o
  -3   5   1      194.21      192.39      6.86 o
  -2   5   1      113.23      103.78      8.09 o
  -1   5   1       92.01       88.71      2.27 o
   0   5   1      202.21      182.89      4.58 o
   1   5   1       26.20       34.29      1.52 o
   2   5   1      583.53      600.62      7.31 o
   3   5   1      630.57      611.05     38.59 o
   4   5   1      145.32      139.10     10.27 o
   5   5   1        4.22        3.52      0.82 o
   6   5   1        3.30        5.77      0.89 o
  -6   6   1        2.05        2.80      0.87 o
  -5   6   1        0.72       -0.17      1.04 o
  -4   6   1       18.82       16.09      1.17 o
  -3   6   1        2.43        1.67      0.82 o
  -2   6   1        7.87       10.13      0.93 o
  -1   6   1       73.32       64.25      2.16 o
   0   6   1        6.55        6.78      0.70 o
   1   6   1       78.43       73.81      2.36 o
   2   6   1       41.70       40.59      1.91 o
   3   6   1       32.52       32.78      1.81 o
   4   6   1       30.10       28.11      2.07 o
   5   6   1       44.33       42.79      2.47 o
  -5   7   1      138.06      136.27      7.51 o
  -4   7   1        5.49        5.38      0.92 o
  -3   7   1      235.38      202.96      9.52 o
  -2   7   1      215.12      188.99      4.07 o
  -1   7   1        0.92        1.18      0.84 o
   0   7   1       74.12       80.64      4.10 o
   1   7   1       21.46       21.65      1.42 o
   2   7   1      210.57      213.81      4.51 o
   3   7   1       49.41       43.70      2.39 o
   4   7   1       13.79       15.81      1.28 o
   5   7   1        5.69        5.87      1.22 o
  -5   8   1        6.02        6.86      1.99 o
  -4   8   1        2.20        1.31      1.26 o
  -3   8   1        6.00        8.11      1.30 o
  -2   8   1       18.63       17.54      1.28 o
  -1   8   1      215.69      219.45      4.63 o
   0   8   1      148.28      133.65      3.69 o
   1   8   1        0.00       -1.11      1.43 o
   2   8   1       45.43       39.45      2.22 o
   3   8   1        1.05        0.13      1.11 o
   4   8   1       16.04       17.89      1.40 o
  -4   9   1       10.32        8.91      1.25 o
  -3   9   1       69.39       73.52      3.26 o
  -2   9   1       53.68       52.52      2.66 o
  -1   9   1        0.01        0.33      1.04 o
   0   9   1       30.28       31.51      4.45 o
   1   9   1        7.12        9.70      0.99 o
   2   9   1       21.39       21.28      3.04 o
   3   9   1        0.65       -0.16      1.22 o
  -2  10   1       46.38       46.79      2.75 o
  -1  10   1      131.40      128.17      4.33 o
   0  10   1       57.84       56.99      3.36 o
   1  10   1        0.13       -0.70      1.14 o
   0  -9   2        0.01        0.31      1.01 o
   1  -9   2       59.10       57.25      3.13 o
   2  -9   2       37.03       38.23      2.46 o
   3  -9   2       12.84       12.47      1.38 o
  -2  -8   2       41.89       39.68      2.39 o
  -1  -8   2       31.23       29.53      1.95 o
   0  -8   2       36.29       37.08      2.36 o
   1  -8   2      126.27      135.05      3.98 o
   2  -8   2        0.05        0.48      1.12 o
   3  -8   2       27.40       26.81      1.89 o
   4  -8   2        7.13        8.38      1.05 o
  -3  -7   2       32.01       29.65      1.96 o
  -2  -7   2       17.93       18.91      2.44 o
  -1  -7   2        9.25        7.38      1.08 o
   0  -7   2       87.42       91.11      3.20 o
   1  -7   2       43.23       43.25      6.29 o
   2  -7   2      110.51      112.63      8.64 o
   3  -7   2      241.20      248.56      8.05 o
   4  -7   2       36.62       36.10      2.51 o
   5  -7   2        4.78        5.52      0.94 o
  -4  -6   2       38.41       36.45      2.23 o
  -3  -6   2        3.68        3.51      0.88 o
  -2  -6   2       82.05       76.94      2.88 o
  -1  -6   2        7.52       10.08      0.97 o
   0  -6   2        8.89        9.90      0.99 o
   1  -6   2       90.17       90.58      3.58 o
   2  -6   2        4.14        3.78      0.76 o
   3  -6   2        1.01       -0.77      1.04 o
   4  -6   2       30.42       27.84      1.90 o
   5  -6   2      126.38      125.17      4.54 o
   6  -6   2       90.91       91.67      3.54 o
  -5  -5   2       51.12       52.73      4.16 o
  -4  -5   2       10.44       11.89      1.17 o
  -3  -5   2      111.56      115.05      3.51 o
  -2  -5   2       36.69       36.20      1.92 o
  -1  -5   2      101.34      100.70      2.91 o
   0  -5   2       92.02       95.34      2.62 o
   1  -5   2        0.08       -0.12      0.79 o
   2  -5   2      318.05      339.65      4.89 o
   3  -5   2      572.38      552.68     22.25 o
   4  -5   2       90.35       84.48      2.84 o
   5  -5   2        6.10        7.85      1.71 o
   6  -5   2        0.11        0.89      1.00 o
   7  -5   2        1.30        2.17      1.55 o
  -5  -4   2       17.95       17.45      1.45 o
  -4  -4   2       13.00       13.17      1.19 o
  -3  -4   2       13.52       12.38      1.02 o
  -2  -4   2       41.20       36.22      1.74 o
  -1  -4   2       11.34       13.23      0.88 o
   0  -4   2      131.47      122.96      3.91 o
   1  -4   2        3.08        6.25      1.03 o
   2  -4   2        1.77        3.51      0.58 o
   3  -4   2       53.69       53.51      2.76 o
   4  -4   2      221.52      233.10      5.64 o
   5  -4   2      995.56     1015.94      9.69 o
   6  -4   2       14.06       16.78      2.37 o
   7  -4   2        3.71        4.19      0.91 o
  -6  -3   2       36.05       29.93      4.35 o
  -5  -3   2       56.01       57.34      2.68 o
  -4  -3   2        0.17       -0.38      1.05 o
  -3  -3   2      190.85      201.06      3.93 o
  -2  -3   2      263.20      263.63      9.93 o
  -1  -3   2       13.32       13.03      0.87 o
   0  -3   2        0.02        1.55      0.70 o
   1  -3   2        4.87        4.22      0.48 o
   2  -3   2      434.82      477.77      5.28 o
   3  -3   2      337.44      345.40      4.44 o
   4  -3   2       27.02       28.26      2.11 o
   5  -3   2       10.39       11.23      1.89 o
   6  -3   2        6.95        8.14      1.77 o
   7  -3   2        5.74        5.29      1.31 o
  -6  -2   2       65.04       70.98      3.35 o
  -5  -2   2        0.34        0.05      2.08 o
  -4  -2   2      101.47       97.31      2.96 o
  -3  -2   2       15.32       13.43      0.98 o
  -2  -2   2        0.07       -0.25      0.58 o
  -1  -2   2      505.60      553.12     19.31 o
   0  -2   2     1361.32     1437.17      8.54 o
   1  -2   2      139.99      177.85      2.47 o
   2  -2   2      127.01      126.95      4.99 o
   3  -2   2       44.28       46.91      1.64 o
   4  -2   2      638.15      697.57      7.62 o
   5  -2   2      575.34      602.23      6.93 o
   6  -2   2        3.35        1.50      0.83 o
   7  -2   2        5.14        3.80      0.99 o
  -6  -1   2        2.24        3.27      1.25 o
  -5  -1   2       30.77       31.92      1.92 o
  -4  -1   2       31.17       31.24      1.70 o
  -3  -1   2      621.63      611.51      6.16 o
  -2  -1   2      405.84      385.36      6.54 o
  -1  -1   2      261.13      277.06      3.08 o
   0  -1   2      405.42      420.50      3.31 o
   1  -1   2      981.32      973.76     23.86 o
   2  -1   2     1113.12      949.84     11.88 o
   3  -1   2      251.15      305.90      3.69 o
   4  -1   2        4.02        6.56      0.61 o
   5  -1   2      170.47      191.54      6.27 o
   6  -1   2       17.80       20.03      1.47 o
   7  -1   2      109.09      118.05      5.43 o
  -6   0   2       48.38       45.34      2.94 o
  -5   0   2       14.51       14.74      1.15 o
  -4   0   2      166.70      163.37      3.54 o
  -3   0   2        1.34        0.62      0.46 o
  -2   0   2      111.77      994.47    868.76 o
  -1   0   2     1293.54     1303.55     24.02 o
   0   0   2     2658.54     2823.31     27.23 o
   1   0   2        1.94        3.00      0.34 o
   2   0   2      319.30      348.42     10.97 o
   3   0   2       31.81       29.34      1.22 o
   4   0   2      120.65      120.62      2.69 o
   5   0   2       54.33       59.37      2.19 o
   6   0   2       10.83       10.36      1.10 o
   7   0   2      143.94      149.87      4.34 o
  -6   1   2       11.95       11.06      1.14 o
  -5   1   2       94.97       90.04      9.71 o
  -4   1   2      417.01      437.06      5.69 o
  -3   1   2      422.73      421.38     11.58 o
  -2   1   2      721.00      764.63      8.65 o
  -1   1   2        1.42        2.25      0.38 o
   0   1   2       73.09       79.77      2.50 o
   1   1   2     4194.64     3732.36      9.74 o
   2   1   2       38.22       25.25      0.96 o
   3   1   2      319.63      350.04      3.90 o
   4   1   2       28.37       30.74      1.50 o
   5   1   2       61.91       68.67      2.43 o
   6   1   2      138.38      142.78      3.78 o
   7   1   2       96.98      100.28      3.70 o
  -6   2   2       26.19       24.50      1.67 o
  -5   2   2        8.92        8.63      1.60 o
  -4   2   2       14.43       12.63      1.44 o
  -3   2   2        9.21        6.84      0.63 o
  -2   2   2     1077.33     1092.15     39.49 o
  -1   2   2     1032.96     1046.52     37.63 o
   0   2   2      610.26      689.20     14.47 o
   1   2   2      187.03      186.63      2.17 o
   2   2   2      800.87      805.04      5.16 o
   3   2   2        6.12        4.46      0.54 o
   4   2   2       63.88       72.91      2.19 o
   5   2   2        1.91        2.93      0.67 o
   6   2   2       56.22       58.06      2.54 o
   7   2   2      114.08      119.61      3.99 o
  -6   3   2        0.42        0.55      1.07 o
  -5   3   2      171.78      165.16      9.02 o
  -4   3   2      166.05      161.93      3.60 o
  -3   3   2        0.22        0.40      0.68 o
  -2   3   2     1165.15     1294.50     19.03 o
  -1   3   2       24.01       30.79      1.12 o
   0   3   2        1.46        2.07      0.36 o
   1   3   2      432.09      390.04      3.57 o
   2   3   2      151.15      166.64      3.85 o
   3   3   2      385.96      364.75      4.41 o
   4   3   2       91.15       95.76      4.73 o
   5   3   2       12.43        9.15      0.92 o
   6   3   2       90.32       90.32      3.35 o
   7   3   2        5.44        6.18      1.91 o
  -6   4   2       24.93       24.70      2.33 o
  -5   4   2       44.43       40.02      3.82 o
  -4   4   2      111.73      103.66      3.01 o
  -3   4   2       88.66       93.22      2.54 o
  -2   4   2     1560.47     1517.21     27.67 o
  -1   4   2       14.56       12.12      0.82 o
   0   4   2       38.40       44.77      1.69 o
   1   4   2      642.81      709.18      5.48 o
   2   4   2      331.18      360.69      7.41 o
   3   4   2      213.96      197.21      6.52 o
   4   4   2      179.33      186.31      3.76 o
   5   4   2       11.24       12.22      1.04 o
   6   4   2       16.30       14.48      1.31 o
   7   4   2        5.30        5.22      1.00 o
  -6   5   2       42.70       44.38      2.54 o
  -5   5   2       57.66       57.73      3.31 o
  -4   5   2        0.22        1.43      0.62 o
  -3   5   2       25.12       22.74      2.49 o
  -2   5   2        0.49        0.17      0.82 o
  -1   5   2       25.35       31.55      1.40 o
   0   5   2       69.03       64.66      4.66 o
   1   5   2      524.66      518.04      5.85 o
   2   5   2      231.58      233.04      3.81 o
   3   5   2      541.43      527.58      6.15 o
   4   5   2       68.58       71.70      6.82 o
   5   5   2       26.71       29.74      1.92 o
   6   5   2        8.81        9.17      0.98 o
  -6   6   2        3.12        1.69      1.15 o
  -5   6   2        3.10        3.48      0.83 o
  -4   6   2        8.82        8.25      1.89 o
  -3   6   2       66.86       59.44      6.68 o
  -2   6   2      187.43      187.55      6.61 o
  -1   6   2        4.87        5.31      1.22 o
   0   6   2       24.09       27.85      1.49 o
   1   6   2        4.85        9.33      0.84 o
   2   6   2       59.14       56.61      2.16 o
   3   6   2      102.14       94.50      2.94 o
   4   6   2       85.55       82.66      3.70 o
   5   6   2       12.10       13.59      1.14 o
   6   6   2        7.32       10.30      1.79 o
  -5   7   2       37.36       41.92      3.38 o
  -4   7   2       15.68       14.37      2.11 o
  -3   7   2      150.54      141.08      5.89 o
  -2   7   2      315.87      292.37      5.01 o
  -1   7   2       11.34        8.88      0.94 o
   0   7   2      407.25      408.48      5.68 o
   1   7   2      248.62      243.45      4.52 o
   2   7   2       23.25       21.92      2.23 o
   3   7   2      163.45      157.54      4.00 o
   4   7   2       12.56       12.21      2.07 o
   5   7   2        5.04        6.05      1.11 o
  -5   8   2        0.20       -0.11      1.17 o
  -4   8   2       19.00       18.29      1.44 o
  -3   8   2       15.69       16.58      1.39 o
  -2   8   2       22.61       21.50      1.44 o
  -1   8   2       58.18       56.56      2.45 o
   0   8   2       59.00       59.16      7.81 o
   1   8   2       19.44       19.54      2.11 o
   2   8   2       72.92       73.51      2.96 o
   3   8   2        6.28        7.29      0.99 o
   4   8   2       20.00       21.98      1.47 o
  -4   9   2       52.03       44.91      3.56 o
  -3   9   2      100.74       99.07      3.63 o
  -2   9   2       33.05       30.90      1.98 o
  -1   9   2       23.83       26.95      1.81 o
   0   9   2       82.28       78.31      5.23 o
   1   9   2       29.40       29.54      2.61 o
   2   9   2        1.76        2.31      1.03 o
   3   9   2        9.19        9.47      1.32 o
  -3  10   2       41.37       43.12      3.02 o
  -2  10   2       29.00       31.30      3.24 o
  -1  10   2       37.59       35.45      2.35 o
   0  10   2       66.63       72.41      3.18 o
   1  10   2        0.02       -0.25      0.98 o
   2  10   2        8.03        8.10      1.17 o
  -1  -8   3       22.56       23.14      1.64 o
   0  -8   3       53.00       55.65      2.91 o
   1  -8   3       24.86       21.49      1.60 o
   2  -8   3        0.52       -1.18      1.18 o
   3  -8   3       21.91       23.91      1.62 o
   4  -8   3        5.33        4.71      2.28 o
  -3  -7   3       13.88       15.29      1.41 o
  -2  -7   3        9.95        9.71      1.20 o
  -1  -7   3       22.63       21.02      1.55 o
   0  -7   3       26.43       23.44      1.54 o
   1  -7   3       67.63       68.77      2.82 o
   2  -7   3       56.76       61.32      2.65 o
   3  -7   3      121.37      123.51      3.83 o
   4  -7   3       13.98       13.94      1.35 o
   5  -7   3        2.78        2.77      1.11 o
  -3  -6   3       41.07       41.75      6.96 o
  -2  -6   3       35.17       37.63      2.22 o
  -1  -6   3        5.94        6.94      1.07 o
   0  -6   3       13.78       13.90      2.66 o
   1  -6   3       14.48       15.07      1.15 o
   2  -6   3       42.82       43.79      2.18 o
   3  -6   3        5.12        3.80      0.93 o
   4  -6   3       74.96       75.91      4.36 o
   5  -6   3       38.88       34.71      2.58 o
   6  -6   3        7.29        9.66      1.13 o
  -4  -5   3       47.50       46.78      2.76 o
  -3  -5   3       55.90       59.19      2.68 o
  -2  -5   3       24.45       31.74      2.81 o
  -1  -5   3      155.23      138.96      3.58 o
   0  -5   3      110.58      108.33      4.12 o
   1  -5   3      117.92      132.45      3.67 o
   2  -5   3       77.99       79.00      6.40 o
   3  -5   3      665.70      673.93      7.46 o
   4  -5   3       64.98       63.11      2.55 o
   5  -5   3        6.71        7.03      1.02 o
   6  -5   3       35.65       35.50      2.43 o
  -5  -4   3        1.63        2.89      1.35 o
  -4  -4   3        0.32       -0.94      1.29 o
  -3  -4   3        0.11       -1.03      1.03 o
  -2  -4   3        4.88        6.35      0.84 o
  -1  -4   3       75.64       78.84      2.50 o
   0  -4   3       66.87       68.60      2.21 o
   1  -4   3        2.19        3.28      0.63 o
   2  -4   3       21.98       18.76      1.24 o
   3  -4   3       68.85       76.01      2.46 o
   4  -4   3      456.22      461.45     17.37 o
   5  -4   3       77.25       78.54      2.92 o
   6  -4   3       24.35       26.41      1.82 o
   7  -4   3        0.32        1.94      1.57 o
  -5  -3   3       16.93       16.74      1.48 o
  -4  -3   3      101.34      102.88      4.73 o
  -3  -3   3       21.69       24.21      1.60 o
  -2  -3   3       56.30       57.03      5.22 o
  -1  -3   3       60.00       53.85      2.92 o
   0  -3   3       17.57       15.35      1.03 o
   1  -3   3      267.23      272.72      6.72 o
   2  -3   3       75.80       75.99      2.12 o
   3  -3   3      513.11      496.53     19.70 o
   4  -3   3        9.40       10.89      1.85 o
   5  -3   3        4.07        4.66      1.08 o
   6  -3   3       34.03       39.01      2.72 o
   7  -3   3        5.22        7.10      1.56 o
  -5  -2   3        0.07        0.34      1.02 o
  -4  -2   3        2.65        1.13      0.85 o
  -3  -2   3        0.36       -0.80      0.80 o
  -2  -2   3        1.47        2.37      1.35 o
  -1  -2   3     1171.08     1241.34      8.80 o
   0  -2   3      554.22      591.60      9.68 o
   1  -2   3       79.45       97.59      4.19 o
   2  -2   3      985.77     1033.30     16.25 o
   3  -2   3      339.26      358.66      4.43 o
   4  -2   3      193.93      212.42      8.32 o
   5  -2   3      115.63      131.21      3.32 o
   6  -2   3      138.08      141.73      3.88 o
   7  -2   3        8.00        9.02      1.14 o
  -6  -1   3       30.60       36.16      3.43 o
  -5  -1   3       13.98       12.95      1.14 o
  -4  -1   3      170.36      156.92      6.01 o
  -3  -1   3        1.46        2.87      0.68 o
  -2  -1   3      143.66      143.37      2.92 o
  -1  -1   3      278.82      321.32      3.80 o
   0  -1   3      149.73      166.44      2.53 o
   1  -1   3     1495.73     1502.12     10.30 o
   2  -1   3       15.22       22.10      2.19 o
   3  -1   3       89.98       99.47      2.28 o
   4  -1   3        6.61       12.58      0.79 o
   5  -1   3       25.78       21.68      3.04 o
   6  -1   3       23.14       27.80      1.81 o
   7  -1   3       32.00       32.15      1.95 o
  -6   0   3       30.73       28.41      2.05 o
  -5   0   3        0.20        0.61      0.87 o
  -4   0   3       18.64       14.41      1.18 o
  -3   0   3      505.45      479.12      8.60 o
  -2   0   3      461.63      447.79      7.94 o
  -1   0   3     1992.15     2086.43     18.50 o
   0   0   3        3.39        4.11      0.41 o
   1   0   3      554.99      604.31     15.56 o
   2   0   3      431.70      423.39     11.70 o
   3   0   3       29.21       27.03      1.17 o
   4   0   3       23.89       21.68      1.35 o
   5   0   3      111.45      108.23      2.99 o
   6   0   3      254.82      253.87      4.96 o
   7   0   3       22.42       22.13     31.14 o
  -6   1   3        0.58        0.86      0.75 o
  -5   1   3        7.91        7.86      0.94 o
  -4   1   3      338.05      329.02      5.25 o
  -3   1   3        2.44        3.49      0.61 o
  -2   1   3      206.01      211.81      3.25 o
  -1   1   3       79.44       79.57      1.78 o
   0   1   3       52.89       37.11      1.12 o
   1   1   3      862.65      803.30      5.11 o
   2   1   3        3.10        2.83      0.40 o
   3   1   3       89.66       88.08      4.32 o
   4   1   3      120.06      131.91      2.85 o
   5   1   3        0.08        0.35      0.84 o
   6   1   3       50.61       47.59      5.14 o
   7   1   3      116.87      112.32      3.80 o
  -6   2   3       17.65       17.04      1.38 o
  -5   2   3        0.20       -0.57      1.02 o
  -4   2   3       12.78       12.33      1.38 o
  -3   2   3     1170.48     1157.78     19.45 o
  -2   2   3      195.59      188.54      6.68 o
  -1   2   3       50.47       49.99      1.41 o
   0   2   3      541.72      574.61      5.01 o
   1   2   3     1843.34     1858.99      7.45 o
   2   2   3      374.15      391.06      7.02 o
   3   2   3       24.17       18.50      1.11 o
   4   2   3       59.09       54.39      1.89 o
   5   2   3      110.30      120.90      3.18 o
   6   2   3       99.36      111.66      3.46 o
   7   2   3        2.09        3.51      0.89 o
  -6   3   3        7.85        8.27      1.16 o
  -5   3   3       13.52       14.66      1.18 o
  -4   3   3      294.43      262.88      7.09 o
  -3   3   3        0.12        0.23      0.73 o
  -2   3   3        1.04        0.42      1.01 o
  -1   3   3     1007.69     1056.68     20.15 o
   0   3   3      222.82      197.09      2.70 o
   1   3   3      374.04      361.72      9.30 o
   2   3   3      365.45      368.24      3.96 o
   3   3   3      360.46      358.59      4.44 o
   4   3   3       64.21       67.93      2.21 o
   5   3   3       58.62       55.82      2.39 o
   6   3   3       53.75       55.08      6.05 o
   7   3   3       54.80       58.99      2.79 o
  -6   4   3        9.05        9.49      1.12 o
  -5   4   3        0.25       -0.12      0.91 o
  -4   4   3        5.10        4.89      0.83 o
  -3   4   3      287.31      293.28     10.66 o
  -2   4   3        4.11        6.75      0.61 o
  -1   4   3       77.58       73.17      1.93 o
   0   4   3      292.00      297.43      3.64 o
   1   4   3     1226.66     1296.88      9.28 o
   2   4   3       36.09       44.92      1.61 o
   3   4   3       97.44       93.99      3.50 o
   4   4   3      183.63      188.31      3.82 o
   5   4   3       60.35       65.07      2.57 o
   6   4   3        0.53        0.99      0.71 o
   7   4   3        3.34        4.68      0.99 o
  -6   5   3       54.90       55.25      2.98 o
  -5   5   3       18.14       16.58      1.31 o
  -4   5   3       64.45       60.68      2.55 o
  -3   5   3        1.22        0.89      0.82 o
  -2   5   3        3.85        3.20      0.71 o
  -1   5   3      580.68      591.17      5.88 o
   0   5   3      434.95      455.27      4.96 o
   1   5   3      101.79      108.78      6.48 o
   2   5   3      270.90      278.31      4.11 o
   3   5   3      261.61      275.61      6.80 o
   4   5   3       16.51       15.01      1.46 o
   5   5   3        9.61        8.73      0.95 o
   6   5   3        6.44        6.77      0.98 o
  -5   6   3        1.87        2.11      0.83 o
  -4   6   3        5.34        1.09      0.91 o
  -3   6   3        1.39        2.67      0.84 o
  -2   6   3        3.76        2.84      1.45 o
  -1   6   3      741.32      733.03     21.38 o
   0   6   3       77.20       79.07      2.46 o
   1   6   3       43.88       37.99      4.15 o
   2   6   3      108.85      100.59      6.02 o
   3   6   3      109.15      101.46      4.63 o
   4   6   3       87.32       88.06      2.99 o
   5   6   3       30.83       29.13      1.87 o
   6   6   3        0.23       -0.41      1.59 o
  -5   7   3       26.64       24.87      1.73 o
  -4   7   3       18.26       19.30      1.43 o
  -3   7   3       24.57       20.49      1.48 o
  -2   7   3       79.40       73.48      2.66 o
  -1   7   3      115.86      124.20      3.99 o
   0   7   3      124.73      117.32      3.15 o
   1   7   3       77.64       75.08      2.58 o
   2   7   3      148.58      144.50      6.95 o
   3   7   3       38.33       40.83      2.12 o
   4   7   3        3.74        4.13      0.90 o
   5   7   3       11.73       11.16      1.22 o
  -4   8   3        7.96        9.88      1.19 o
  -3   8   3       31.29       34.69      2.18 o
  -2   8   3       65.91       58.25      2.59 o
  -1   8   3      224.99      222.36      4.66 o
   0   8   3        6.78        7.20      0.88 o
   1   8   3      173.36      170.69      4.06 o
   2   8   3       94.96       86.28      3.06 o
   3   8   3       19.33       16.59      1.48 o
   4   8   3       22.88       23.40      2.13 o
   5   8   3       32.70       27.67      2.75 o
  -4   9   3       70.98       74.08      3.36 o
  -3   9   3       20.26       18.75      1.55 o
  -2   9   3        2.60        1.99      0.98 o
  -1   9   3        1.21        3.01      1.48 o
   0   9   3       21.31       21.19      1.49 o
   1   9   3       83.35       81.04      3.17 o
   2   9   3       38.61       40.52      2.39 o
   3   9   3        0.03        1.49      0.73 o
   4   9   3        2.89        6.51      1.23 o
  -2  10   3       11.07       10.54      1.79 o
  -1  10   3       34.32       35.90      2.37 o
   0  10   3        2.36        3.19      0.93 o
   1  10   3        2.41        3.78      0.80 o
   2  10   3        1.15        0.63      1.05 o
   0  -8   4       38.43       41.57      2.63 o
   1  -8   4       23.81       26.92      2.86 o
   2  -8   4        1.52        0.68      1.12 o
   3  -8   4       25.11       27.94      2.01 o
  -2  -7   4        3.73        4.24      1.07 o
  -1  -7   4       28.09       31.98      3.52 o
   0  -7   4       23.58       23.53      1.72 o
   1  -7   4        1.30        1.63      0.85 o
   2  -7   4       70.83       76.95      3.17 o
   3  -7   4       43.21       47.59      2.63 o
   4  -7   4       15.32       13.80      2.13 o
   5  -7   4       12.05       14.33      1.35 o
  -3  -6   4       11.22       10.05      1.45 o
  -2  -6   4       81.41       86.10      3.47 o
  -1  -6   4       58.80       63.92      2.79 o
   0  -6   4       10.32       13.02      1.18 o
   1  -6   4        0.56        0.83      0.91 o
   2  -6   4       11.17       12.87      1.07 o
   3  -6   4       21.61       21.76      2.19 o
   4  -6   4       38.58       40.29      4.40 o
   5  -6   4       52.94       56.28      2.88 o
   6  -6   4        0.54       -0.87      1.23 o
  -3  -5   4       13.59       13.63      1.26 o
  -2  -5   4        0.44       -0.18      0.78 o
  -1  -5   4       15.81       13.67      1.57 o
   0  -5   4       62.53       59.03      2.53 o
   1  -5   4       34.63       34.67      1.93 o
   2  -5   4      650.50      658.63      7.52 o
   3  -5   4      177.05      179.96      4.08 o
   4  -5   4       44.08       36.58      2.12 o
   5  -5   4       34.25       38.71      2.31 o
   6  -5   4       55.23       69.01      4.55 o
  -4  -4   4        9.85       10.15      1.11 o
  -3  -4   4        0.70       -0.35      0.97 o
  -2  -4   4       74.95       82.44      5.74 o
  -1  -4   4       32.96       30.70      1.88 o
   0  -4   4        0.34        0.86      0.78 o
   1  -4   4       64.02       68.66      3.42 o
   2  -4   4       13.76       14.38      1.04 o
   3  -4   4       52.05       48.27      2.77 o
   4  -4   4       39.03       39.95      2.09 o
   5  -4   4      182.95      196.32      4.49 o
   6  -4   4        5.23        6.79      0.98 o
   7  -4   4        0.20       -0.39      1.18 o
  -5  -3   4       58.41       58.81      5.27 o
  -4  -3   4       13.39       16.08      1.70 o
  -3  -3   4       28.34       26.97      2.71 o
  -2  -3   4       31.61       36.78      1.89 o
  -1  -3   4       27.17       29.88      1.61 o
   0  -3   4      503.49      492.48      5.73 o
   1  -3   4      782.07      816.21      7.13 o
   2  -3   4      630.25      625.36      9.91 o
   3  -3   4       31.03       31.13      1.71 o
   4  -3   4       58.18       57.60      5.50 o
   5  -3   4       31.93       32.03      2.23 o
   6  -3   4       29.51       35.41      2.23 o
   7  -3   4       11.48       14.51      1.42 o
  -5  -2   4        0.44        0.49      1.25 o
  -4  -2   4       18.24       19.81      1.32 o
  -3  -2   4        3.70        3.51      0.76 o
  -2  -2   4       74.33       73.59      2.50 o
  -1  -2   4        9.54       11.54      0.78 o
   0  -2   4       79.30       77.03      2.70 o
   1  -2   4      101.47      113.45      3.63 o
   2  -2   4        1.84        2.93      0.51 o
   3  -2   4      501.95      508.02      5.59 o
   4  -2   4      139.70      150.72      3.30 o
   5  -2   4      320.75      333.13      5.38 o
   6  -2   4       16.15       15.20      1.25 o
   7  -2   4       25.44       24.22      1.73 o
  -5  -1   4      131.58      128.41      4.15 o
  -4  -1   4       35.01       34.92      2.09 o
  -3  -1   4       32.90       30.95      2.01 o
  -2  -1   4       36.97       47.84      1.95 o
  -1  -1   4       15.80       15.23      0.96 o
   0  -1   4     1107.34     1135.17      7.40 o
   1  -1   4      322.58      300.81      3.70 o
   2  -1   4        0.14        1.06      0.40 o
   3  -1   4      515.23      543.86      5.43 o
   4  -1   4      109.42      105.10      2.71 o
   5  -1   4        7.00        7.63      0.86 o
   6  -1   4        2.90        3.62      0.80 o
   7  -1   4       39.78       43.95      2.41 o
  -5   0   4        9.42        7.93      1.08 o
  -4   0   4       86.52       73.25      4.55 o
  -3   0   4       93.46       81.92      5.84 o
  -2   0   4      501.98      504.44      7.07 o
  -1   0   4        0.01        0.53      0.59 o
   0   0   4      497.34      510.75      8.29 o
   1   0   4       36.57       36.34      1.37 o
   2   0   4      217.53      222.27      3.14 o
   3   0   4     1880.74     1820.23      9.56 o
   4   0   4       20.64       16.59      1.41 o
   5   0   4      230.06      220.16      5.97 o
   6   0   4       95.96       96.43      3.18 o
   7   0   4       21.50       23.24      1.67 o
  -6   1   4        3.77        3.25      0.98 o
  -5   1   4       99.59      102.32      3.65 o
  -4   1   4       30.16       30.41      2.94 o
  -3   1   4       27.68       29.68      1.65 o
  -2   1   4       27.31       25.81      1.40 o
  -1   1   4       67.66       63.51      1.81 o
   0   1   4        1.42        0.88      0.45 o
   1   1   4      165.15      202.89      2.79 o
   2   1   4        0.28       -0.13      0.48 o
   3   1   4       25.44       28.00      1.31 o
   4   1   4      186.57      204.50      3.60 o
   5   1   4       56.93       51.00      4.23 o
   6   1   4       81.45       79.69      2.86 o
   7   1   4       85.80       94.53      5.53 o
  -6   2   4        1.62       -1.10      1.10 o
  -5   2   4       16.59       16.16      2.70 o
  -4   2   4      205.25      185.25      4.22 o
  -3   2   4      293.15      288.69     10.79 o
  -2   2   4      838.04      857.46     12.15 o
  -1   2   4      139.75      188.05      3.03 o
   0   2   4     1207.16     1300.60     66.64 o
   1   2   4      110.15      126.03      2.25 o
   2   2   4      132.55      142.06      2.50 o
   3   2   4      619.93      575.77      6.42 o
   4   2   4        3.05        2.27      0.57 o
   5   2   4      127.78      128.11      4.17 o
   6   2   4       14.43       16.71      1.25 o
   7   2   4        0.70       -0.87      1.67 o
  -6   3   4       21.21       19.86      1.72 o
  -5   3   4       37.79       39.49      2.40 o
  -4   3   4        4.39        3.97      0.83 o
  -3   3   4       57.61       54.67      2.21 o
  -2   3   4       96.79       98.75      2.52 o
  -1   3   4      176.95      181.22      6.41 o
   0   3   4        0.28        0.21      0.49 o
   1   3   4       12.83       15.83      0.95 o
   2   3   4      913.69      943.11      6.60 o
   3   3   4      435.07      420.58      4.85 o
   4   3   4       10.80        9.70      0.82 o
   5   3   4      477.37      472.86      6.28 o
   6   3   4       80.25       83.00      3.06 o
   7   3   4       37.29       39.74      2.45 o
  -6   4   4        3.15        5.44      3.10 o
  -5   4   4        7.36        5.69      0.98 o
  -4   4   4      103.57       94.54      3.10 o
  -3   4   4       10.26        8.77      1.03 o
  -2   4   4      437.03      428.22      5.35 o
  -1   4   4        6.77        4.82      0.82 o
   0   4   4      438.98      471.54      4.86 o
   1   4   4       31.50       27.77      2.41 o
   2   4   4        8.69        9.32      1.43 o
   3   4   4       61.34       53.93      2.00 o
   4   4   4       14.85       14.85      1.07 o
   5   4   4       49.96       50.61      2.24 o
   6   4   4        5.22        6.12      1.65 o
   7   4   4        0.59        1.73      0.90 o
  -5   5   4        6.31        8.73      1.05 o
  -4   5   4        3.32        3.43      0.74 o
  -3   5   4       83.34       69.52      2.58 o
  -2   5   4       26.80       29.92      4.09 o
  -1   5   4      430.65      444.18      5.31 o
   0   5   4      334.69      335.22      4.46 o
   1   5   4      307.90      333.49      4.42 o
   2   5   4      851.74      860.38      7.28 o
   3   5   4       22.48       27.26      2.54 o
   4   5   4       70.77       71.34      2.57 o
   5   5   4      127.20      127.15      3.57 o
   6   5   4        8.23        8.79      1.08 o
   7   5   4        8.67       11.86      1.25 o
  -5   6   4        1.84        0.84      1.02 o
  -4   6   4       24.72       25.54      5.97 o
  -3   6   4       14.61       12.57      1.17 o
  -2   6   4      286.66      282.41      8.43 o
  -1   6   4       59.23       59.59      2.57 o
   0   6   4       54.91       52.24      2.03 o
   1   6   4      137.19      133.21      3.10 o
   2   6   4        6.39        4.97      0.76 o
   3   6   4        5.31        7.11      0.83 o
   4   6   4       38.29       38.16      2.06 o
   5   6   4       70.32       72.58      2.96 o
   6   6   4        3.71        4.10      1.36 o
  -5   7   4        3.60        4.49      0.95 o
  -4   7   4        8.57        6.39      0.90 o
  -3   7   4       49.35       43.83      2.34 o
  -2   7   4       23.17       24.68      1.58 o
  -1   7   4      129.06      132.75      4.51 o
   0   7   4      262.84      260.13      4.62 o
   1   7   4      305.86      323.40      5.79 o
   2   7   4       22.95       21.63      1.40 o
   3   7   4        6.54        4.83      0.84 o
   4   7   4        8.19        8.06      1.02 o
   5   7   4        0.00       -1.13      1.13 o
   6   7   4        2.12        3.87      0.90 o
  -4   8   4       63.98       65.71      3.13 o
  -3   8   4        3.52        3.25      0.85 o
  -2   8   4       93.61       96.09      4.66 o
  -1   8   4       30.48       32.23      2.89 o
   0   8   4        1.00        1.04      0.96 o
   1   8   4      181.34      167.43     10.88 o
   2   8   4       45.98       48.07      2.27 o
   3   8   4       31.11       30.35      1.90 o
   4   8   4       70.49       72.70      3.85 o
   5   8   4       39.53       39.96      2.53 o
  -3   9   4        0.30        0.83      0.86 o
  -2   9   4        6.59        4.94      2.66 o
  -1   9   4        4.55        3.18      1.30 o
   0   9   4       25.81       31.93      2.74 o
   1   9   4       65.76       73.00      3.03 o
   2   9   4        1.68        2.94      0.74 o
   3   9   4        2.45        2.36      1.52 o
   4   9   4       12.24       10.11      1.28 o
  -2  10   4       47.43       49.13      3.18 o
  -1  10   4        0.11       -1.07      1.16 o
   0  10   4        0.88        1.40      0.81 o
   1  10   4       10.24       10.28      1.34 o
   2  10   4       22.79       26.66      6.12 o
   3  10   4       51.39       55.63      3.02 o
   0  -7   5        3.14        5.26      3.84 o
   1  -7   5       11.30       12.81      1.45 o
   2  -7   5       41.97       42.79      2.65 o
   3  -7   5        5.21        6.69      1.11 o
   4  -7   5       31.81       37.90      2.38 o
  -2  -6   5       26.68       23.88      1.76 o
  -1  -6   5       57.79       58.38      2.89 o
   0  -6   5       11.94       14.35      1.21 o
   1  -6   5        2.87        1.70      1.12 o
   2  -6   5        6.38        6.84      1.01 o
   3  -6   5        0.66        2.27      0.81 o
   4  -6   5      259.61      266.54      7.98 o
   5  -6   5       50.10       48.78      5.03 o
  -3  -5   5        7.29        8.40      1.59 o
  -2  -5   5       24.12       21.50      1.59 o
  -1  -5   5       45.47       44.15      5.00 o
   0  -5   5       21.70       21.52      1.45 o
   1  -5   5      144.35      149.02      8.13 o
   2  -5   5       64.95       66.43      2.70 o
   3  -5   5       23.57       21.08      1.48 o
   4  -5   5        9.11        6.81      1.55 o
   5  -5   5        6.18        8.51      1.07 o
   6  -5   5       58.42       65.97      5.93 o
  -3  -4   5        0.68        1.48      1.37 o
  -2  -4   5       21.93       22.66      2.38 o
  -1  -4   5      146.38      141.53      3.81 o
   0  -4   5        0.00       -0.78      1.02 o
   1  -4   5       14.27       12.22      1.06 o
   2  -4   5       47.98       54.30      2.31 o
   3  -4   5       39.68       41.70      2.96 o
   4  -4   5      420.60      358.18      5.92 o
   5  -4   5       12.90       12.65      1.21 o
   6  -4   5       28.94       32.37      3.49 o
  -4  -3   5       26.00       24.37      1.84 o
  -3  -3   5        6.04        4.32      1.03 o
  -2  -3   5        3.23        2.64      1.99 o
  -1  -3   5        2.76        2.13      0.67 o
   0  -3   5      179.20      183.89      3.88 o
   1  -3   5      643.30      670.59      7.04 o
   2  -3   5       31.82       34.49      2.45 o
   3  -3   5       64.99       61.86      2.39 o
   4  -3   5       54.70       40.46      2.08 o
   5  -3   5        0.80        1.25      0.90 o
   6  -3   5       72.19       80.03      3.21 o
   7  -3   5       39.68       42.32      2.51 o
  -4  -2   5        5.96        7.21      1.06 o
  -3  -2   5        0.37       -0.62      1.74 o
  -2  -2   5       19.65       24.12      1.58 o
  -1  -2   5      169.11      171.84     10.83 o
   0  -2   5       39.17       40.05      1.89 o
   1  -2   5       77.13       87.01      5.71 o
   2  -2   5      580.89      601.22     11.33 o
   3  -2   5       95.33       88.53      2.56 o
   4  -2   5       80.38       69.53      4.47 o
   5  -2   5       30.10       28.96      1.87 o
   6  -2   5      118.49      115.50      3.61 o
   7  -2   5        3.21        2.80      1.30 o
  -5  -1   5       74.15       65.52      3.21 o
  -4  -1   5      112.64      108.21      4.80 o
  -3  -1   5        0.05       -0.09      0.93 o
  -2  -1   5       13.08       10.63      1.01 o
  -1  -1   5        3.96        7.15      0.76 o
   0  -1   5      206.59      199.49      3.53 o
   1  -1   5      750.21      762.79      6.59 o
   2  -1   5        4.84        8.97      0.69 o
   3  -1   5        0.28       -0.03      0.69 o
   4  -1   5       20.83       12.90      1.45 o
   5  -1   5        6.19        7.48      0.98 o
   6  -1   5       94.54       98.07      4.23 o
   7  -1   5       37.54       42.35      2.52 o
  -5   0   5        4.93        3.14      0.94 o
  -4   0   5        0.02       -1.25      1.84 o
  -3   0   5      143.77      140.56      3.65 o
  -2   0   5      133.65      133.09      3.28 o
  -1   0   5       34.12       34.07      1.61 o
   0   0   5       73.44       79.39      2.19 o
   1   0   5        0.22        0.50      0.60 o
   2   0   5      721.81      691.10      6.03 o
   3   0   5       29.41       18.83      1.21 o
   4   0   5      203.82      199.61      3.76 o
   5   0   5       87.57       90.67      5.91 o
   6   0   5      366.12      363.96      7.52 o
   7   0   5        0.07        0.57      0.93 o
  -5   1   5       77.00       68.33      3.26 o
  -4   1   5       47.59       50.12      3.48 o
  -3   1   5       35.41       37.59      1.87 o
  -2   1   5       54.09       48.82      2.05 o
  -1   1   5       31.06       36.62      1.59 o
   0   1   5       44.78       45.78      1.62 o
   1   1   5       57.25       61.43      1.82 o
   2   1   5       20.68       21.62      1.23 o
   3   1   5       63.69       55.86      1.92 o
   4   1   5       78.14       77.16      4.13 o
   5   1   5      163.27      160.46      3.71 o
   6   1   5       34.98       34.64      2.03 o
   7   1   5       27.96       28.24      1.83 o
  -5   2   5        0.04       -0.66      1.05 o
  -4   2   5        6.77        7.61      0.96 o
  -3   2   5      709.88      686.35      7.71 o
  -2   2   5      236.00      234.58      4.09 o
  -1   2   5        7.35        8.65      1.55 o
   0   2   5        3.05        4.82      0.50 o
   1   2   5      333.77      329.89      4.00 o
   2   2   5       45.55       44.80      1.60 o
   3   2   5      196.89      189.55      4.71 o
   4   2   5      679.30      665.03     15.09 o
   5   2   5       53.09       58.65      2.29 o
   6   2   5       51.14       50.32      4.74 o
   7   2   5       29.36       29.27      2.04 o
  -5   3   5        2.22        2.83      1.74 o
  -4   3   5        0.00        0.63      0.60 o
  -3   3   5        0.02        0.78      2.26 o
  -2   3   5        0.28       -0.19      0.69 o
  -1   3   5       30.81       23.99      2.18 o
   0   3   5      185.65      194.06      3.50 o
   1   3   5        0.40        0.17      0.53 o
   2   3   5      196.10      176.56      7.01 o
   3   3   5       27.56       28.09      2.25 o
   4   3   5      328.66      294.67      4.68 o
   5   3   5      181.86      181.74      7.55 o
   6   3   5       19.85       20.14      1.47 o
   7   3   5       49.08       50.61      3.86 o
  -5   4   5       14.20       17.56      1.35 o
  -4   4   5       26.02       30.37      1.95 o
  -3   4   5      418.77      415.30      6.13 o
  -2   4   5       50.72       52.55      2.12 o
  -1   4   5       57.23       59.28      2.07 o
   0   4   5       12.39        9.32      0.66 o
   1   4   5      166.22      162.73      3.07 o
   2   4   5      146.02      133.20      2.89 o
   3   4   5      106.38      105.79      3.46 o
   4   4   5      237.03      223.53      4.17 o
   5   4   5        8.04        8.06      0.90 o
   6   4   5        9.43       12.47      2.51 o
   7   4   5       16.34       15.24      1.74 o
  -5   5   5        0.09        0.30      1.54 o
  -4   5   5        2.30        3.06      0.86 o
  -3   5   5       30.36       25.88      1.73 o
  -2   5   5        1.61        1.60      0.87 o
  -1   5   5      339.44      354.53      5.02 o
   0   5   5      678.78      648.62      6.51 o
   1   5   5      170.17      176.85      3.44 o
   2   5   5       70.37       74.29      2.50 o
   3   5   5        0.65        1.80      0.64 o
   4   5   5       39.33       32.90      1.82 o
   5   5   5       54.37       52.44      2.62 o
   6   5   5       28.74       27.08      3.57 o
   7   5   5       53.00       52.92      3.00 o
  -5   6   5       14.75       16.76      1.42 o
  -4   6   5        7.30        7.97      1.36 o
  -3   6   5       35.89       31.15      2.04 o
  -2   6   5        1.12        1.19      0.75 o
  -1   6   5      197.64      180.26      3.83 o
   0   6   5        4.43        4.89      0.76 o
   1   6   5       96.48      100.15      2.79 o
   2   6   5       82.05       80.76      2.56 o
   3   6   5        0.54        0.31      0.74 o
   4   6   5       39.36       40.39      2.56 o
   5   6   5        3.64        4.13      0.77 o
   6   6   5        0.07       -1.54      1.54 o
  -4   7   5       12.88       11.03      1.31 o
  -3   7   5        0.03       -1.04      1.04 o
  -2   7   5       34.22       35.15      4.94 o
  -1   7   5      262.32      261.44      7.55 o
   0   7   5      527.98      508.76      6.57 o
   1   7   5       63.82       68.27      2.51 o
   2   7   5        8.90       10.58      1.05 o
   3   7   5        2.14        2.35      0.78 o
   4   7   5        0.33       -0.98      1.08 o
   5   7   5        4.70        5.41      1.01 o
   6   7   5       26.81       30.07      4.47 o
  -4   8   5       10.94       11.32      1.48 o
  -3   8   5       12.36       13.83      2.68 o
  -2   8   5        2.52        2.64      1.65 o
  -1   8   5       78.26       86.30      3.07 o
   0   8   5       17.68       17.63      1.68 o
   1   8   5       79.53       85.30      4.27 o
   2   8   5       36.92       32.25      1.92 o
   3   8   5       28.19       26.64      1.80 o
   4   8   5       39.81       38.71      2.30 o
   5   8   5        9.13        9.36      1.24 o
  -3   9   5       12.65       15.78      1.35 o
  -2   9   5       43.35       43.00      5.83 o
  -1   9   5       17.61       18.47      2.27 o
   0   9   5       30.88       31.06      2.09 o
   1   9   5       15.75       19.56      1.99 o
   2   9   5       14.49       17.81      1.78 o
   3   9   5        0.13        0.07      1.02 o
   4   9   5        0.74       -0.12      1.20 o
  -2  10   5        5.05        4.53      1.17 o
  -1  10   5        0.91        2.04      1.96 o
   0  10   5        1.57        3.10      1.81 o
   1  10   5       16.55       12.65      2.38 o
   2  10   5       55.89       50.53      2.82 o
   3  10   5       81.12       83.68      3.62 o
   0  -6   6        0.60        1.44      1.03 o
   1  -6   6        9.64       10.56      1.18 o
   2  -6   6        0.02       -0.33      1.19 o
   3  -6   6       39.02       41.15      2.49 o
   4  -6   6       43.57       46.91      6.76 o
  -2  -5   6        4.47        6.62      1.07 o
  -1  -5   6       35.79       32.03      2.14 o
   0  -5   6      116.11      113.31      3.85 o
   1  -5   6       20.41       21.22      2.86 o
   2  -5   6       14.37       12.54      1.27 o
   3  -5   6       33.46       29.81      2.10 o
   4  -5   6       24.36       24.94      1.77 o
   5  -5   6      111.31      103.54      3.90 o
  -2  -4   6       27.23       29.35      1.89 o
  -1  -4   6       54.00       53.90      2.71 o
   0  -4   6        5.39        5.58      0.97 o
   1  -4   6       10.76       10.46      1.08 o
   2  -4   6       82.63       76.32      2.92 o
   3  -4   6       88.69       83.94      3.05 o
   4  -4   6        1.27        0.79      1.14 o
   5  -4   6       13.40       12.88      1.36 o
   6  -4   6        1.16        2.41      1.04 o
  -3  -3   6        5.14        5.08      1.02 o
  -2  -3   6        3.37        4.37      1.41 o
  -1  -3   6       30.45       33.64      1.99 o
   0  -3   6      268.17      264.65      4.99 o
   1  -3   6       99.98       93.74      5.40 o
   2  -3   6       79.64       82.35      2.71 o
   3  -3   6       15.22       13.11      1.09 o
   4  -3   6        9.04        8.00      1.03 o
   5  -3   6        1.60        3.25      1.09 o
   6  -3   6       15.21       19.14      1.54 o
   7  -3   6        7.12       10.05      1.24 o
  -4  -2   6       20.81       20.54      1.66 o
  -3  -2   6       84.46       82.34      3.25 o
  -2  -2   6        2.45        2.97      0.97 o
  -1  -2   6        3.16        4.35      0.86 o
   0  -2   6        0.68       -0.53      1.00 o
   1  -2   6      225.41      244.69      4.74 o
   2  -2   6      336.88      318.91      7.11 o
   3  -2   6       22.45       25.65      4.32 o
   4  -2   6        2.16       -0.97      1.02 o
   5  -2   6      152.74      135.09      3.75 o
   6  -2   6        2.79        2.89      1.44 o
   7  -2   6       45.89       52.54      2.75 o
  -4  -1   6        0.34        1.12      0.89 o
  -3  -1   6       20.87       21.89      2.36 o
  -2  -1   6        3.15        2.60      0.95 o
  -1  -1   6       69.67       64.88      2.48 o
   0  -1   6      293.21      284.94      9.34 o
   1  -1   6       94.11       94.44      2.65 o
   2  -1   6      131.39      116.34      2.94 o
   3  -1   6        0.06        0.12      0.89 o
   4  -1   6       13.61       16.21      1.14 o
   5  -1   6        2.79        1.47      0.97 o
   6  -1   6       22.56       19.97      1.93 o
   7  -1   6       61.77       61.03      2.98 o
  -4   0   6      117.34      113.11      3.81 o
  -3   0   6      115.86      108.27      3.84 o
  -2   0   6       38.08       30.17      2.10 o
  -1   0   6       20.96       17.23      1.69 o
   0   0   6        0.11       -0.38      1.09 o
   1   0   6       91.34       99.73      2.60 o
   2   0   6      102.56      146.08     47.48 o
   3   0   6      213.96      204.97      3.79 o
   4   0   6      175.12      160.15      3.55 o
   5   0   6      217.11      195.19      5.66 o
   6   0   6        0.42        0.57      0.97 o
   7   0   6       14.45       16.37      1.30 o
  -4   1   6       32.53       34.04      2.73 o
  -3   1   6       64.43       61.89      3.95 o
  -2   1   6      117.48      112.27      3.18 o
  -1   1   6      247.97      247.28      8.63 o
   0   1   6        1.66        0.74      0.67 o
   1   1   6       39.50       39.18      1.67 o
   2   1   6      319.67      302.90      4.30 o
   3   1   6       47.94       51.83      2.01 o
   4   1   6      174.02      164.94      3.58 o
   5   1   6        8.82        8.42      1.16 o
   6   1   6       91.28       87.73      3.13 o
   7   1   6       51.92       53.16      2.83 o
  -5   2   6        7.11        7.65      1.07 o
  -4   2   6      110.93      111.28      4.35 o
  -3   2   6       17.74       19.41      1.36 o
  -2   2   6        1.63        2.17      1.11 o
  -1   2   6      106.53      100.57      6.06 o
   0   2   6       72.36       76.36      2.25 o
   1   2   6        0.90        0.19      0.61 o
   2   2   6      106.89       97.32      2.47 o
   3   2   6      630.02      591.50      6.20 o
   4   2   6      356.61      342.92      9.22 o
   5   2   6       65.50       66.50      2.57 o
   6   2   6       16.38       16.38      1.26 o
   7   2   6        0.44        3.61      1.82 o
  -5   3   6        2.26        3.62      0.98 o
  -4   3   6       12.34       13.82      1.22 o
  -3   3   6        4.86        3.36      0.86 o
  -2   3   6      388.30      388.50      5.68 o
  -1   3   6      135.61      143.30      3.29 o
   0   3   6       76.68       91.82      2.73 o
   1   3   6        6.86        8.64      0.93 o
   2   3   6      180.92      175.97      5.78 o
   3   3   6      137.95      136.38      3.12 o
   4   3   6      199.65      184.12     10.32 o
   5   3   6       76.29       70.77      2.63 o
   6   3   6      123.28      121.68      3.98 o
   7   3   6        7.29        8.96      1.08 o
  -5   4   6       31.11       32.43      2.89 o
  -4   4   6       42.26       44.68      2.45 o
  -3   4   6        0.19        0.23      0.69 o
  -2   4   6      378.44      373.26     12.00 o
  -1   4   6      522.30      515.82      6.27 o
   0   4   6        1.87        2.04      0.87 o
   1   4   6      182.88      176.39      3.43 o
   2   4   6       24.06       18.17      1.14 o
   3   4   6      183.23      195.97      3.78 o
   4   4   6      107.01      103.85      3.07 o
   5   4   6        4.46        4.78      0.83 o
   6   4   6       31.73       30.35      1.94 o
   7   4   6        0.15        1.75      1.07 o
  -4   5   6        0.58        1.25      1.04 o
  -3   5   6        8.78        7.17      1.00 o
  -2   5   6      108.28      105.17      8.29 o
  -1   5   6       21.73       21.81      2.63 o
   0   5   6      103.83      111.07      5.00 o
   1   5   6      178.92      190.43      3.72 o
   2   5   6        1.53        2.43      0.60 o
   3   5   6       38.73       39.91      1.95 o
   4   5   6       19.93       15.42      1.13 o
   5   5   6       30.56       31.96      2.23 o
   6   5   6      119.20      117.41      3.83 o
   7   5   6        9.44        9.85      2.43 o
  -4   6   6       14.99       14.00      2.21 o
  -3   6   6        1.79        1.98      0.75 o
  -2   6   6      387.38      387.78      6.15 o
  -1   6   6       66.68       73.52      4.76 o
   0   6   6      310.98      318.88     15.11 o
   1   6   6      118.25      121.37      3.15 o
   2   6   6        0.01        0.42      0.71 o
   3   6   6       24.73       26.48      1.90 o
   4   6   6        0.01        0.84      0.76 o
   5   6   6        1.30        2.09      0.76 o
   6   6   6        1.94        0.47      0.96 o
  -4   7   6        0.20       -0.40      1.04 o
  -3   7   6       15.91       16.98      1.37 o
  -2   7   6       18.98       22.82      1.66 o
  -1   7   6       51.42       53.39      2.78 o
   0   7   6      324.57      343.53      5.63 o
   1   7   6      238.32      229.28      4.60 o
   2   7   6        0.13       -0.30      0.73 o
   3   7   6        1.29        1.49      0.78 o
   4   7   6        7.15        6.90      0.97 o
   5   7   6       23.82       25.75      1.89 o
   6   7   6       89.90       86.91      3.67 o
  -3   8   6       13.84       16.58      2.03 o
  -2   8   6       29.30       34.05      3.07 o
  -1   8   6       61.64       62.29      2.81 o
   0   8   6       65.81       62.09      2.65 o
   1   8   6        0.09       -0.61      0.81 o
   2   8   6       32.39       36.08      2.13 o
   3   8   6       25.80       26.88      1.74 o
   4   8   6        2.46        2.74      0.90 o
   5   8   6        8.54        8.53      1.15 o
  -2   9   6       13.79       17.41      1.41 o
  -1   9   6       25.80       26.35      2.99 o
   0   9   6      138.31      135.77      4.64 o
   1   9   6       55.28       59.41      2.81 o
   2   9   6        0.87        1.43      0.88 o
   3   9   6        0.55       -0.14      0.94 o
   4   9   6        0.47        1.76      0.91 o
  -1  10   6       17.45       20.36      2.40 o
   0  10   6        0.83        0.42      1.01 o
   1  10   6        0.01        1.75      1.07 o
   2  10   6      107.06      111.41      4.00 o
   3  10   6       69.45       68.19      3.41 o
   2  -6   7        6.14        6.33      1.11 o
   0  -5   7       61.19       63.57      3.05 o
   1  -5   7      127.30      129.61      6.96 o
   2  -5   7        4.78        6.96      1.03 o
   3  -5   7       13.84       14.91      1.37 o
   4  -5   7       14.51       16.97      1.37 o
   5  -5   7       58.81       63.69      3.25 o
  -1  -4   7        2.44        3.36      2.15 o
   0  -4   7        0.13        1.35      0.88 o
   1  -4   7        0.52        1.16      1.09 o
   2  -4   7        8.92        9.97      2.03 o
   3  -4   7       80.24       89.34      3.24 o
   4  -4   7        5.30        5.50      1.05 o
   5  -4   7        0.60        1.23      1.07 o
   6  -4   7        4.52        4.86      1.23 o
  -2  -3   7        3.59        3.02      1.93 o
  -1  -3   7       80.27       82.90      3.38 o
   0  -3   7      178.45      179.40      9.95 o
   1  -3   7      128.37      134.69      3.71 o
   2  -3   7      111.89      110.06      3.41 o
   3  -3   7        0.12       -0.20      0.85 o
   4  -3   7       11.79        9.24      1.15 o
   5  -3   7       24.74       29.09      1.85 o
   6  -3   7       42.12       40.51      2.85 o
  -3  -2   7       11.68       14.05      1.89 o
  -2  -2   7       25.67       24.13      1.76 o
  -1  -2   7        0.17        0.43      0.89 o
   0  -2   7        3.03        4.02      0.84 o
   1  -2   7       28.39       23.63      1.54 o
   2  -2   7      341.94      340.38      9.11 o
   3  -2   7      155.22      150.56      6.66 o
   4  -2   7        1.02        3.48      0.69 o
   5  -2   7        0.96        0.19      1.06 o
   6  -2   7        0.81        1.12      1.90 o
   7  -2   7       19.48       23.15      1.67 o
  -3  -1   7       40.50       37.49      2.35 o
  -2  -1   7        1.25        0.17      1.15 o
  -1  -1   7       87.43       82.61      4.00 o
   0  -1   7       24.23       26.86      1.72 o
   1  -1   7       47.02       40.12      3.24 o
   2  -1   7        4.48        5.10      0.83 o
   3  -1   7      176.70      169.56      8.52 o
   4  -1   7        2.00        0.66      1.02 o
   5  -1   7       27.31       27.49      1.77 o
   6  -1   7       36.23       34.11      3.26 o
   7  -1   7       25.49       27.77      1.82 o
  -3   0   7       88.41       94.68      7.99 o
  -2   0   7       11.73       12.71      1.99 o
  -1   0   7       56.35       55.23      2.36 o
   0   0   7        7.81        6.99      0.87 o
   1   0   7       97.26       88.89      7.45 o
   2   0   7      726.78      703.60     14.81 o
   3   0   7      103.86       92.17      2.80 o
   4   0   7        0.09        0.71      0.89 o
   5   0   7       41.96       43.82      2.24 o
   6   0   7        1.71        2.88      1.93 o
   7   0   7       35.43       34.01      2.84 o
  -4   1   7       12.00       14.31      1.30 o
  -3   1   7        8.45        6.92      1.26 o
  -2   1   7        0.46        0.88      0.78 o
  -1   1   7       78.99       77.51      3.05 o
   0   1   7       27.19       25.50      1.81 o
   1   1   7      109.97      105.96      2.91 o
   2   1   7       79.28       76.44      2.47 o
   3   1   7       95.00       91.94      2.72 o
   4   1   7      243.53      228.28      4.43 o
   5   1   7      206.65      201.96      4.86 o
   6   1   7       22.30       25.40      2.48 o
   7   1   7        5.62        6.49      1.08 o
  -4   2   7       18.57       18.85      1.59 o
  -3   2   7      125.58      137.48      4.03 o
  -2   2   7        5.49        3.43      0.82 o
  -1   2   7       36.45       41.07      2.34 o
   0   2   7        2.05        1.85      0.66 o
   1   2   7       85.73       80.49      2.49 o
   2   2   7      244.51      239.05      4.18 o
   3   2   7       42.26       40.92      2.31 o
   4   2   7      156.95      147.85      8.05 o
   5   2   7       57.13       50.72      2.29 o
   6   2   7       10.04       10.06      1.15 o
   7   2   7        1.43        0.64      0.83 o
  -4   3   7        4.38        5.67      0.98 o
  -3   3   7        0.10        0.68      0.91 o
  -2   3   7        0.62        0.18      1.00 o
  -1   3   7      236.11      237.61      4.59 o
   0   3   7        7.79       10.13      0.88 o
   1   3   7       95.95       95.47      2.71 o
   2   3   7        0.09        0.14      0.80 o
   3   3   7       40.71       44.71      1.94 o
   4   3   7      662.51      623.12      7.29 o
   5   3   7      147.64      153.82      3.88 o
   6   3   7        0.82        1.25      0.90 o
   7   3   7        6.27        5.48      1.19 o
  -4   4   7        7.56        6.95      1.20 o
  -3   4   7       89.58       94.78      3.40 o
  -2   4   7       21.51       20.74      1.43 o
  -1   4   7       29.87       27.56      1.82 o
   0   4   7        0.58        1.22      0.85 o
   1   4   7       47.61       51.40      2.08 o
   2   4   7       15.73       17.62      1.23 o
   3   4   7       48.06       42.43      2.01 o
   4   4   7      117.96      114.85      3.18 o
   5   4   7        6.63        5.95      0.94 o
   6   4   7       16.83       12.56      1.23 o
   7   4   7        0.01       -0.22      1.12 o
  -4   5   7        0.30        2.52      1.25 o
  -3   5   7        4.99        3.99      1.33 o
  -2   5   7       27.32       27.08      1.72 o
  -1   5   7      393.19      384.12      5.98 o
   0   5   7       54.65       57.62      2.34 o
   1   5   7       15.15       11.12      0.98 o
   2   5   7      102.07       90.93      2.83 o
   3   5   7       97.86       87.50      2.86 o
   4   5   7       77.19       65.51      2.66 o
   5   5   7       17.47       15.08      1.23 o
   6   5   7       24.29       26.56      1.84 o
  -3   6   7       55.17       53.03      2.75 o
  -2   6   7        8.43        7.33      0.98 o
  -1   6   7       53.01       49.54      2.32 o
   0   6   7        0.18       -0.80      0.80 o
   1   6   7       92.42       85.32      5.53 o
   2   6   7       42.98       45.20      4.08 o
   3   6   7        2.92        5.28      1.42 o
   4   6   7       18.90       19.89      1.40 o
   5   6   7        0.01       -0.19      0.90 o
   6   6   7       19.92       16.71      1.43 o
  -3   7   7       31.31       33.73      2.63 o
  -2   7   7       52.88       51.87      3.47 o
  -1   7   7      122.21      113.36      6.55 o
   0   7   7       35.46       35.28      2.86 o
   1   7   7       36.10       41.47      2.19 o
   2   7   7       17.60       14.63      1.10 o
   3   7   7        3.09        2.93      0.76 o
   4   7   7        0.01       -0.88      2.27 o
   5   7   7       29.53       28.69      1.90 o
   6   7   7       46.19       50.19      2.94 o
  -3   8   7       14.47       13.73      1.44 o
  -2   8   7        8.47       10.68      1.17 o
  -1   8   7        2.41        0.66      1.20 o
   0   8   7       18.47       18.90      3.61 o
   1   8   7      111.87      108.39      8.04 o
   2   8   7       31.96       34.68      2.85 o
   3   8   7        6.98        8.82      1.00 o
   4   8   7        5.56        5.70      1.11 o
   5   8   7        3.76        5.62      1.11 o
  -2   9   7       30.41       33.22      2.14 o
  -1   9   7       24.07       25.60      1.70 o
   0   9   7       21.09       22.96      1.61 o
   1   9   7       60.91       61.48      2.89 o
   2   9   7       14.22       13.83      1.79 o
   3   9   7        0.89        1.59      0.86 o
   4   9   7       21.59       24.29      1.74 o
   0  10   7       12.23       14.04      1.30 o
   1  10   7       26.28       27.93      1.95 o
   2  10   7       41.83       47.99      2.70 o
   0  -4   8        0.81        1.66      1.04 o
   1  -4   8       67.10       66.25      4.04 o
   2  -4   8       26.97       25.42      2.53 o
   3  -4   8        7.05        8.48      1.22 o
   4  -4   8        1.56        0.91      1.40 o
   5  -4   8        0.26        0.47      1.21 o
  -1  -3   8       41.24       39.39      2.49 o
   0  -3   8       93.80       94.61      7.05 o
   1  -3   8        7.60        9.73      2.59 o
   2  -3   8       50.06       52.83      2.64 o
   3  -3   8       49.61       44.90      2.48 o
   4  -3   8       51.40       52.79      2.76 o
   5  -3   8       35.98       32.98      2.69 o
  -2  -2   8        1.38       -1.32      1.32 o
  -1  -2   8        3.00        4.81      0.93 o
   0  -2   8        0.18        0.74      0.78 o
   1  -2   8      141.11      135.91      3.89 o
   2  -2   8        3.33        2.21      0.87 o
   3  -2   8        0.44       -0.44      1.04 o
   4  -2   8       16.33       15.87      1.38 o
   5  -2   8       26.83       23.25      1.70 o
   6  -2   8        2.31        3.86      2.34 o
  -2  -1   8      111.39      108.70      9.85 o
  -1  -1   8       10.88       12.70      1.23 o
   0  -1   8       42.93       42.39      2.27 o
   1  -1   8       29.05       31.44      1.89 o
   2  -1   8       83.79       83.43      5.56 o
   3  -1   8      171.44      172.60      4.18 o
   4  -1   8        2.83        2.66      0.83 o
   5  -1   8        0.39        0.11      1.06 o
   6  -1   8       10.18        8.71      1.09 o
  -3   0   8        3.06        5.46      1.98 o
  -2   0   8        0.91        2.38      0.71 o
  -1   0   8        4.65        5.55      0.92 o
   0   0   8       32.28       27.81      3.20 o
   1   0   8      143.55      142.60      5.90 o
   2   0   8        2.30        2.43      1.13 o
   3   0   8      266.45      255.92      9.73 o
   4   0   8      218.33      202.56      6.15 o
   5   0   8        0.52        0.71      0.85 o
   6   0   8       67.67       71.07      3.96 o
   7   0   8       40.87       46.37      2.83 o
  -3   1   8        0.49       -0.25      1.77 o
  -2   1   8      111.14      115.24      3.82 o
  -1   1   8        6.67        5.35      0.82 o
   0   1   8       29.86       27.04      1.72 o
   1   1   8       13.73       13.35      1.06 o
   2   1   8       46.84       45.43      2.25 o
   3   1   8      127.70      127.06      4.22 o
   4   1   8        0.32        0.00      0.96 o
   5   1   8       21.65       24.77      2.68 o
   6   1   8       13.42       12.77      1.16 o
   7   1   8        8.20        7.26      1.25 o
  -3   2   8        1.19        0.96      1.19 o
  -2   2   8       35.08       36.44      2.92 o
  -1   2   8       13.06       11.34      1.04 o
   0   2   8      101.58       97.04      3.06 o
   1   2   8       71.83       79.79      3.97 o
   2   2   8       25.22       26.83      1.71 o
   3   2   8      841.63      808.62     10.16 o
   4   2   8       52.34       44.31      3.29 o
   5   2   8      106.42      102.84      3.37 o
   6   2   8       17.44       15.73      1.45 o
   7   2   8        0.00       -1.56      2.26 o
  -3   3   8        1.62        1.76      0.88 o
  -2   3   8       57.13       58.03      2.70 o
  -1   3   8        0.01        0.25      0.82 o
   0   3   8      117.22      113.21      4.12 o
   1   3   8        2.92        2.66      1.27 o
   2   3   8        6.04        4.85      0.84 o
   3   3   8      153.00      152.66      3.69 o
   4   3   8        8.03        7.46      0.96 o
   5   3   8      144.13      143.38      3.93 o
   6   3   8       50.63       51.90      3.26 o
   7   3   8        0.75        0.38      1.17 o
  -3   4   8        0.10        0.23      1.02 o
  -2   4   8      118.82      121.45      5.63 o
  -1   4   8        4.80        5.09      0.80 o
   0   4   8       67.28       67.53      2.58 o
   1   4   8       44.15       45.48      3.35 o
   2   4   8       50.87       44.24      2.07 o
   3   4   8      187.77      175.44      5.15 o
   4   4   8       25.02       25.43      1.60 o
   5   4   8        8.87        7.36      1.08 o
   6   4   8       11.78       13.88      1.30 o
  -3   5   8       42.19       40.76      2.63 o
  -2   5   8       26.88       25.12      2.51 o
  -1   5   8       28.78       28.66      1.91 o
   0   5   8      246.07      244.18      4.87 o
   1   5   8       33.47       28.99      2.59 o
   2   5   8      113.65      114.69      7.19 o
   3   5   8       32.39       32.53      2.75 o
   4   5   8       13.64       10.81      1.08 o
   5   5   8      214.22      220.89      5.05 o
   6   5   8       41.05       62.07     21.87 o
  -3   6   8        9.48        8.47      1.29 o
  -2   6   8       78.58       85.37      3.38 o
  -1   6   8        5.77        5.72      0.96 o
   0   6   8        6.80        7.29      0.94 o
   1   6   8       33.97       35.10      2.00 o
   2   6   8       10.56       12.97      1.12 o
   3   6   8        9.47        9.06      1.00 o
   4   6   8       14.60       13.01      1.90 o
   5   6   8       12.08       11.51      1.23 o
   6   6   8        1.17        1.07      1.22 o
  -2   7   8        7.94       10.25      1.14 o
  -1   7   8       53.54       49.43      2.54 o
   0   7   8      125.38      133.91      4.38 o
   1   7   8       32.16       31.17      1.99 o
   2   7   8        2.94        3.19      0.83 o
   3   7   8        0.21       -0.01      0.93 o
   4   7   8       37.16       40.87      2.44 o
   5   7   8       69.47       68.95      3.17 o
  -2   8   8        0.54        0.91      1.08 o
  -1   8   8       32.71       37.11      3.01 o
   0   8   8        0.05       -0.55      1.44 o
   1   8   8       24.90       25.03      2.28 o
   2   8   8       57.81       63.17      2.93 o
   3   8   8       13.62       17.36      2.02 o
   4   8   8        8.18        8.27      3.34 o
  -1   9   8       33.19       32.04      2.01 o
   0   9   8       19.07       19.28      1.73 o
   1   9   8        3.25        5.37      0.93 o
   2   9   8       23.87       28.97      1.84 o
   3   9   8        4.98        6.57      1.10 o
   1  -3   9        8.46       10.40      1.19 o
   2  -3   9        4.74        4.46      1.22 o
   3  -3   9        4.89        7.17      1.31 o
   4  -3   9       23.91       24.54      1.74 o
   0  -2   9        3.04        3.96      0.95 o
   1  -2   9        8.01        9.53      1.69 o
   2  -2   9       60.84       62.15      4.98 o
   3  -2   9        3.79        4.77      0.96 o
   4  -2   9        0.00       -0.03      1.05 o
   5  -2   9        0.58        1.11      1.34 o
  -1  -1   9       61.96       65.83      4.03 o
   0  -1   9        7.97        8.83      1.87 o
   1  -1   9       13.18       13.67      3.13 o
   2  -1   9        1.13        1.04      1.24 o
   3  -1   9        1.28        1.44      0.90 o
   4  -1   9       56.14       58.73      2.79 o
   5  -1   9       16.37       17.84      1.46 o
   6  -1   9       33.64       35.93      2.29 o
  -2   0   9        2.86        1.31      2.01 o
  -1   0   9        0.56        0.78      0.80 o
   0   0   9       15.82       16.20      1.93 o
   1   0   9       18.19       20.42      1.48 o
   2   0   9      170.49      157.33      4.25 o
   3   0   9       21.37       20.14      1.40 o
   4   0   9       18.68       13.62      1.64 o
   5   0   9       15.06       15.50      1.30 o
   6   0   9       24.41       25.03      1.78 o
  -2   1   9       43.70       50.77      2.72 o
  -1   1   9       27.01       30.96      2.15 o
   0   1   9       15.00       16.09      1.26 o
   1   1   9       16.44       14.73      1.85 o
   2   1   9       14.24       15.20      1.20 o
   3   1   9       16.58       17.38      2.25 o
   4   1   9      114.81      110.05      3.95 o
   5   1   9        5.54        4.15      2.58 o
   6   1   9        2.30        0.85      1.03 o
  -2   2   9       10.42       10.88      1.29 o
  -1   2   9        1.39        0.24      1.09 o
   0   2   9      132.31      137.31      6.09 o
   1   2   9       90.52       93.53      3.19 o
   2   2   9      234.77      228.47      4.74 o
   3   2   9       22.32       19.23      2.74 o
   4   2   9       37.97       32.97      2.04 o
   5   2   9       11.30       10.63      1.14 o
   6   2   9       19.02       19.67      3.66 o
  -2   3   9        2.39        0.85      1.13 o
  -1   3   9       14.36       15.46      1.23 o
   0   3   9        2.06        0.81      1.34 o
   1   3   9       19.01       20.52      1.37 o
   2   3   9       24.63       26.29      1.65 o
   3   3   9       60.78       62.48      2.96 o
   4   3   9       74.00       67.48      3.44 o
   5   3   9       16.50       16.50      1.28 o
   6   3   9        3.51        2.81      0.96 o
  -2   4   9        8.36        7.63      1.09 o
  -1   4   9       11.83       10.91      1.10 o
   0   4   9      180.87      190.41      8.49 o
   1   4   9       70.34       73.12      2.82 o
   2   4   9       31.50       34.69      1.96 o
   3   4   9        0.24        1.40      0.72 o
   4   4   9       40.11       40.11      2.23 o
   5   4   9        4.53        4.61      0.81 o
   6   4   9        4.17        3.91      1.03 o
  -2   5   9        3.43        2.38      0.96 o
  -1   5   9       58.77       56.06      2.86 o
   0   5   9       20.84       23.14      1.62 o
   1   5   9        0.03        0.58      0.91 o
   2   5   9       89.69       91.19      3.12 o
   3   5   9       61.11       54.57      2.52 o
   4   5   9       48.50       46.17      2.49 o
   5   5   9       47.43       48.29      2.75 o
   6   5   9       39.72       41.45      3.50 o
  -2   6   9        2.89        4.37      0.91 o
  -1   6   9        4.66        5.73      1.44 o
   0   6   9       26.51       25.05      1.65 o
   1   6   9        0.84       26.39     20.42 o
   2   6   9        7.00        7.16      1.37 o
   3   6   9        0.39        1.31      0.67 o
   4   6   9       10.69       10.12      2.50 o
   5   6   9        0.62        0.41      1.19 o
  -1   7   9       51.46       56.34      2.97 o
   0   7   9       10.72       12.30      1.60 o
   1   7   9        0.46        0.00      1.82 o
   2   7   9       36.95       35.80      2.21 o
   3   7   9       55.28       54.69      2.81 o
   4   7   9       21.03       25.22      1.68 o
   5   7   9       52.02       58.02      4.48 o
  -1   8   9        0.18       -0.21      1.02 o
   0   8   9        0.07       -0.97      1.46 o
   1   8   9        7.39        7.12      1.12 o
   2   8   9       40.91       46.62      2.64 o
   3   8   9        0.64       -0.57      1.81 o
   4   8   9        1.31        0.38      1.13 o
   1   9   9        5.49        6.03      1.07 o
   2   9   9        3.74        5.04      1.47 o
   2  -2  10        2.06        4.89      1.50 o
   3  -2  10        0.02        0.24      1.19 o
   1  -1  10       40.85       41.28      2.58 o
   2  -1  10        0.33        1.67      0.87 o
   3  -1  10       28.00       28.06      1.82 o
   4  -1  10       29.04       35.36      2.23 o
   0   0  10       35.89       38.44      2.45 o
   1   0  10        2.21        1.73      0.88 o
   2   0  10        2.40        1.77      1.81 o
   3   0  10       28.99       27.08      1.86 o
   4   0  10        0.92       -0.03      1.18 o
   5   0  10       27.14       28.57      1.80 o
  -1   1  10       10.69       11.13      1.29 o
   0   1  10       44.40       44.61      3.35 o
   1   1  10        5.16        6.94      1.31 o
   2   1  10       26.97       29.92      2.03 o
   3   1  10       33.85       33.65      2.23 o
   4   1  10       32.85       28.88      1.93 o
   5   1  10       21.39       17.28      1.47 o
  -1   2  10       25.52       23.34      1.73 o
   0   2  10       20.41       25.04      1.77 o
   1   2  10       13.16       13.86      1.35 o
   2   2  10       49.68       51.38      4.30 o
   3   2  10      115.42      107.84      3.63 o
   4   2  10        0.17        1.49      0.72 o
   5   2  10       17.56       20.24      1.50 o
   6   2  10        9.84        9.95      1.30 o
  -1   3  10       18.59       19.10      2.13 o
   0   3  10       14.81       16.25      1.31 o
   1   3  10       91.02       83.98      3.32 o
   2   3  10       73.13       77.46      3.10 o
   3   3  10        2.40        2.62      0.81 o
   4   3  10       23.26       19.95      1.52 o
   5   3  10        6.57        6.91      1.03 o
   6   3  10        5.40        4.12      2.24 o
  -1   4  10        2.54        0.49      1.26 o
   0   4  10       22.86       25.06      1.75 o
   1   4  10       88.46       94.36      3.47 o
   2   4  10       91.95       90.79      4.39 o
   3   4  10       25.11       22.47      2.14 o
   4   4  10        6.47        5.76      1.13 o
   5   4  10        0.01        0.46      1.11 o
  -1   5  10        5.03        7.24      1.41 o
   0   5  10        0.08       -0.09      1.50 o
   1   5  10       85.86       87.93      3.32 o
   2   5  10       13.87       16.52      1.23 o
   3   5  10        1.41        1.92      0.82 o
   4   5  10       42.67       45.22      2.59 o
   5   5  10       32.12       35.85      2.33 o
  -1   6  10        0.08        0.21      2.97 o
   0   6  10       19.19       20.78      1.52 o
   1   6  10       94.97       93.24      3.69 o
   2   6  10       14.19       16.26      1.39 o
   3   6  10       15.98       13.01      1.28 o
   4   6  10        1.50        1.91      1.33 o
   5   6  10        0.32       -1.28      1.28 o
   0   7  10        2.31        1.75      0.87 o
   1   7  10        0.83       -1.15      1.29 o
   2   7  10        1.06        1.34      0.89 o
   3   7  10       31.10       32.55      2.04 o
   4   7  10      110.66      108.41      4.02 o
   1   8  10       19.60       20.75      3.82 o
   2   8  10        0.63       -0.26      1.11 o
   3   8  10        2.13        1.82      1.02 o
   2   1  11        2.18        2.52      1.21 o
   3   1  11        0.02        0.42      0.94 o
   4   1  11       30.41       32.06      5.69 o
   1   2  11       24.61       26.85      1.86 o
   2   2  11       20.99       23.70      1.75 o
   3   2  11        0.74        1.46      0.88 o
   4   2  11       44.49       50.72      2.86 o
   1   3  11        6.97       10.64      1.21 o
   2   3  11       18.05       16.74      1.47 o
   3   3  11       12.53       11.31      1.19 o
   4   3  11       35.96       39.78      2.55 o
   1   4  11       37.83       42.15      2.56 o
   2   4  11        8.54       11.27      1.22 o
   3   4  11        0.39        0.62      1.36 o
   4   4  11        1.60        1.01      1.00 o
   1   5  11       16.09       13.26      1.54 o
   2   5  11       46.04       42.77      2.97 o
   3   5  11       23.26       23.95      1.83 o
   4   5  11       24.66       29.32      4.84 o
   1   6  11       25.24       30.83      4.14 o
   2   6  11        3.67        4.41      0.92 o
   3   6  11        1.65        3.04      0.96 o
 
